# Supplementary material for: Enhanced GATA4 expression in senescent systemic lupus erythematosus monocytes promotes high levels of IFNα production
Source: Front Immunol. 2024 Mar 28;15:1320444. doi: 10.3389/fimmu.2024.1320444 (PMC11007064; doi:10.3389/fimmu.2024.1320444)
Supplement: Supplementary file 3 [file DataSheet_3.xlsx]

## Sheet: supplemental data1_ranked_gene_
Supplemental data1.
NAME	TITLE	SCORE
GATA4	GATA binding protein 4 [Source:HGNC Symbol;Acc:HGNC:4173]	1
UBE2E1	ubiquitin conjugating enzyme E2 E1 [Source:HGNC Symbol;Acc:HGNC:12477]	0.968008
OASL	2'-5'-oligoadenylate synthetase like [Source:HGNC Symbol;Acc:HGNC:8090]	0.950106
HIPK3	homeodomain interacting protein kinase 3 [Source:HGNC Symbol;Acc:HGNC:4915]	0.948742
HERC5	HECT and RLD domain containing E3 ubiquitin protein ligase 5 [Source:HGNC Symbol;Acc:HGNC:24368]	0.94138
FBXO34	F-box protein 34 [Source:HGNC Symbol;Acc:HGNC:20201]	0.932942
IFNA8	interferon alpha 8 [Source:HGNC Symbol;Acc:HGNC:5429]	0.929722
MYLK3	myosin light chain kinase 3 [Source:HGNC Symbol;Acc:HGNC:29826]	0.924057
IFNA10	interferon alpha 10 [Source:HGNC Symbol;Acc:HGNC:5418]	0.915573
IFNA17	interferon alpha 17 [Source:HGNC Symbol;Acc:HGNC:5422]	0.914138
RNA5SP490	RNA, 5S ribosomal pseudogene 490 [Source:HGNC Symbol;Acc:HGNC:43390]	0.910056
ZNF221	zinc finger protein 221 [Source:HGNC Symbol;Acc:HGNC:13014]	0.909298
IFNA6	interferon alpha 6 [Source:HGNC Symbol;Acc:HGNC:5427]	0.907979
IFNA13	interferon alpha 13 [Source:HGNC Symbol;Acc:HGNC:5419]	0.906028
ZNF124	zinc finger protein 124 [Source:HGNC Symbol;Acc:HGNC:12907]	0.901992
PATL1	PAT1 homolog 1, processing body mRNA decay factor [Source:HGNC Symbol;Acc:HGNC:26721]	0.901912
IFIT3	interferon induced protein with tetratricopeptide repeats 3 [Source:HGNC Symbol;Acc:HGNC:5411]	0.897123
IFIH1	interferon induced with helicase C domain 1 [Source:HGNC Symbol;Acc:HGNC:18873]	0.894086
IFNA1	interferon alpha 1 [Source:HGNC Symbol;Acc:HGNC:5417]	0.890906
PPP2R2A	protein phosphatase 2 regulatory subunit Balpha [Source:HGNC Symbol;Acc:HGNC:9304]	0.890157
LINC02701	long intergenic non-protein coding RNA 2701 [Source:HGNC Symbol;Acc:HGNC:54216]	0.885914
LHX4	LIM homeobox 4 [Source:HGNC Symbol;Acc:HGNC:21734]	0.883761
RNU6-720P	RNA, U6 small nuclear 720, pseudogene [Source:HGNC Symbol;Acc:HGNC:47683]	0.883616
SMARCA5	SWI/SNF related, matrix associated, actin dependent regulator of chromatin, subfamily a, member 5 [Source:HGNC Symbol;Acc:HGNC:11101]	0.882349
PTPRG	protein tyrosine phosphatase receptor type G [Source:HGNC Symbol;Acc:HGNC:9671]	0.882124
IFNA16	interferon alpha 16 [Source:HGNC Symbol;Acc:HGNC:5421]	0.881493
KLHL9	kelch like family member 9 [Source:HGNC Symbol;Acc:HGNC:18732]	0.879279
TAF1C	TATA-box binding protein associated factor, RNA polymerase I subunit C [Source:HGNC Symbol;Acc:HGNC:11534]	0.878141
RLIM	ring finger protein, LIM domain interacting [Source:HGNC Symbol;Acc:HGNC:13429]	0.876096
PNRC1	proline rich nuclear receptor coactivator 1 [Source:HGNC Symbol;Acc:HGNC:17278]	0.873895
HARS1	histidyl-tRNA synthetase 1 [Source:HGNC Symbol;Acc:HGNC:4816]	0.873318
ZNF277	zinc finger protein 277 [Source:HGNC Symbol;Acc:HGNC:13070]	0.872462
SNORA63	small nucleolar RNA, H/ACA box 63 [Source:HGNC Symbol;Acc:HGNC:10106]	0.871792
MAPRE2	microtubule associated protein RP/EB family member 2 [Source:HGNC Symbol;Acc:HGNC:6891]	0.869679
TCF20	transcription factor 20 [Source:HGNC Symbol;Acc:HGNC:11631]	0.869601
IFNA21	interferon alpha 21 [Source:HGNC Symbol;Acc:HGNC:5424]	0.86887
RDUR	RIG-I dependent antiviral response regulator RNA [Source:HGNC Symbol;Acc:HGNC:27190]	0.865531
ENSG00000250685	novel transcript, antisense to ADAD2	0.864682
HLA-DPA3	major histocompatibility complex, class II, DP alpha 3 (pseudogene) [Source:HGNC Symbol;Acc:HGNC:19393]	0.861725
GBP5	guanylate binding protein 5 [Source:HGNC Symbol;Acc:HGNC:19895]	0.861221
RPS15AP38	ribosomal protein S15a pseudogene 38 [Source:HGNC Symbol;Acc:HGNC:36523]	0.85996
IFNA2	interferon alpha 2 [Source:HGNC Symbol;Acc:HGNC:5423]	0.859659
CITED2	Cbp/p300 interacting transactivator with Glu/Asp rich carboxy-terminal domain 2 [Source:HGNC Symbol;Acc:HGNC:1987]	0.858746
ACBD6	acyl-CoA binding domain containing 6 [Source:HGNC Symbol;Acc:HGNC:23339]	0.856509
MIA3	MIA SH3 domain ER export factor 3 [Source:HGNC Symbol;Acc:HGNC:24008]	0.856282
C5orf15	chromosome 5 open reading frame 15 [Source:HGNC Symbol;Acc:HGNC:20656]	0.855002
IFNA22P	interferon alpha 22, pseudogene [Source:HGNC Symbol;Acc:HGNC:5431]	0.853558
ENSG00000253214	novel transcript	0.852886
RPL7AP30	ribosomal protein L7a pseudogene 30 [Source:HGNC Symbol;Acc:HGNC:35757]	0.852658
LARP4B	La ribonucleoprotein 4B [Source:HGNC Symbol;Acc:HGNC:28987]	0.851817
ENPP2	ectonucleotide pyrophosphatase/phosphodiesterase 2 [Source:HGNC Symbol;Acc:HGNC:3357]	0.849928
IFIT1	interferon induced protein with tetratricopeptide repeats 1 [Source:HGNC Symbol;Acc:HGNC:5407]	0.849539
MORF4L2	mortality factor 4 like 2 [Source:HGNC Symbol;Acc:HGNC:16849]	0.849224
IFNA20P	interferon alpha 20, pseudogene [Source:HGNC Symbol;Acc:HGNC:5444]	0.848103
SPART	spartin [Source:HGNC Symbol;Acc:HGNC:18514]	0.847195
MTMR10	myotubularin related protein 10 [Source:HGNC Symbol;Acc:HGNC:25999]	0.846149
TLCD3A	TLC domain containing 3A [Source:HGNC Symbol;Acc:HGNC:29646]	0.845466
IFNW1	interferon omega 1 [Source:HGNC Symbol;Acc:HGNC:5448]	0.844703
IFNA14	interferon alpha 14 [Source:HGNC Symbol;Acc:HGNC:5420]	0.842606
TMEM14EP	transmembrane protein 14E, pseudogene [Source:HGNC Symbol;Acc:HGNC:34386]	0.840897
FDX1	ferredoxin 1 [Source:HGNC Symbol;Acc:HGNC:3638]	0.839256
HS3ST3A1	heparan sulfate-glucosamine 3-sulfotransferase 3A1 [Source:HGNC Symbol;Acc:HGNC:5196]	0.838402
IFNA5	interferon alpha 5 [Source:HGNC Symbol;Acc:HGNC:5426]	0.837862
UBQLN1-AS1	UBQLN1 antisense RNA 1 [Source:HGNC Symbol;Acc:HGNC:55518]	0.83431
ZNF608	zinc finger protein 608 [Source:HGNC Symbol;Acc:HGNC:29238]	0.833443
BBS4	Bardet-Biedl syndrome 4 [Source:HGNC Symbol;Acc:HGNC:969]	0.832714
DNAJB4	DnaJ heat shock protein family (Hsp40) member B4 [Source:HGNC Symbol;Acc:HGNC:14886]	0.832599
CREM	cAMP responsive element modulator [Source:HGNC Symbol;Acc:HGNC:2352]	0.830702
PARTICL	promoter of MAT2A antisense radiation-induced circulating long non-coding RNA [Source:HGNC Symbol;Acc:HGNC:50886]	0.830661
GCH1	GTP cyclohydrolase 1 [Source:HGNC Symbol;Acc:HGNC:4193]	0.830027
PPP4R2P5	protein phosphatase 4, regulatory subunit 2 (PPP4R2) pseudogene	0.829577
MCL1	MCL1 apoptosis regulator, BCL2 family member [Source:HGNC Symbol;Acc:HGNC:6943]	0.827945
TNFAIP8	TNF alpha induced protein 8 [Source:HGNC Symbol;Acc:HGNC:17260]	0.827211
BIN1	bridging integrator 1 [Source:HGNC Symbol;Acc:HGNC:1052]	0.825936
CPNE3	copine 3 [Source:HGNC Symbol;Acc:HGNC:2316]	0.825265
CD55	CD55 molecule (Cromer blood group) [Source:HGNC Symbol;Acc:HGNC:2665]	0.824862
CTSS	cathepsin S [Source:HGNC Symbol;Acc:HGNC:2545]	0.823671
LRMDA	leucine rich melanocyte differentiation associated [Source:HGNC Symbol;Acc:HGNC:23405]	0.823473
IFNL1	interferon lambda 1 [Source:HGNC Symbol;Acc:HGNC:18363]	0.823245
ACSL3	acyl-CoA synthetase long chain family member 3 [Source:HGNC Symbol;Acc:HGNC:3570]	0.822934
NCOA4P2	nuclear receptor coactivator 4 pseudogene 2 [Source:HGNC Symbol;Acc:HGNC:52403]	0.820974
MAT2A	methionine adenosyltransferase 2A [Source:HGNC Symbol;Acc:HGNC:6904]	0.820523
FAM87B	family with sequence similarity 87 member B [Source:HGNC Symbol;Acc:HGNC:32236]	0.820179
LINC02660	long intergenic non-protein coding RNA 2660 [Source:HGNC Symbol;Acc:HGNC:54146]	0.819767
ORMDL1	ORMDL sphingolipid biosynthesis regulator 1 [Source:HGNC Symbol;Acc:HGNC:16036]	0.819239
NCOA7	nuclear receptor coactivator 7 [Source:HGNC Symbol;Acc:HGNC:21081]	0.818344
CREB5	cAMP responsive element binding protein 5 [Source:HGNC Symbol;Acc:HGNC:16844]	0.817011
HAUS1P1	HAUS augmin like complex subunit 1 pseudogene 1 [Source:HGNC Symbol;Acc:HGNC:43760]	0.816399
SYNPO2	synaptopodin 2 [Source:HGNC Symbol;Acc:HGNC:17732]	0.816387
THOC2	THO complex subunit 2 [Source:HGNC Symbol;Acc:HGNC:19073]	0.816136
ISOC1	isochorismatase domain containing 1 [Source:HGNC Symbol;Acc:HGNC:24254]	0.815841
RNU7-19P	RNA, U7 small nuclear 19 pseudogene [Source:HGNC Symbol;Acc:HGNC:34115]	0.813754
DAP	death associated protein [Source:HGNC Symbol;Acc:HGNC:2672]	0.812338
IFNB1	interferon beta 1 [Source:HGNC Symbol;Acc:HGNC:5434]	0.812307
C11orf71	chromosome 11 open reading frame 71 [Source:HGNC Symbol;Acc:HGNC:25937]	0.812241
C1orf54	chromosome 1 open reading frame 54 [Source:HGNC Symbol;Acc:HGNC:26258]	0.811879
IFNL2	interferon lambda 2 [Source:HGNC Symbol;Acc:HGNC:18364]	0.810872
PPP1R3G	protein phosphatase 1 regulatory subunit 3G [Source:HGNC Symbol;Acc:HGNC:14945]	0.810803
TFEC	transcription factor EC [Source:HGNC Symbol;Acc:HGNC:11754]	0.810517
RAB8B	RAB8B, member RAS oncogene family [Source:HGNC Symbol;Acc:HGNC:30273]	0.808663
KDM5B	lysine demethylase 5B [Source:HGNC Symbol;Acc:HGNC:18039]	0.808027
DMRTA2	DMRT like family A2 [Source:HGNC Symbol;Acc:HGNC:13908]	0.806955
GRIN3A	glutamate ionotropic receptor NMDA type subunit 3A [Source:HGNC Symbol;Acc:HGNC:16767]	0.805178
NFIX	nuclear factor I X [Source:HGNC Symbol;Acc:HGNC:7788]	0.805161
CXCL11	C-X-C motif chemokine ligand 11 [Source:HGNC Symbol;Acc:HGNC:10638]	0.804995
MXD1	MAX dimerization protein 1 [Source:HGNC Symbol;Acc:HGNC:6761]	0.80416
LPGAT1	lysophosphatidylglycerol acyltransferase 1 [Source:HGNC Symbol;Acc:HGNC:28985]	0.803752
ENSG00000215022	novel transcript, antisense to PHACTR1	0.802495
ZDHHC20	zinc finger DHHC-type palmitoyltransferase 20 [Source:HGNC Symbol;Acc:HGNC:20749]	0.799704
BLZF1	basic leucine zipper nuclear factor 1 [Source:HGNC Symbol;Acc:HGNC:1065]	0.798439
CPT1A	carnitine palmitoyltransferase 1A [Source:HGNC Symbol;Acc:HGNC:2328]	0.79731
ARHGAP31-AS1	ARHGAP31 antisense RNA 1 [Source:HGNC Symbol;Acc:HGNC:41235]	0.796508
RFTN1	raftlin, lipid raft linker 1 [Source:HGNC Symbol;Acc:HGNC:30278]	0.795109
YJU2	YJU2 splicing factor homolog [Source:HGNC Symbol;Acc:HGNC:25518]	0.793753
EIF3M	eukaryotic translation initiation factor 3 subunit M [Source:HGNC Symbol;Acc:HGNC:24460]	0.791667
SNX2P1	sorting nexin 2 pseudogene 1 [Source:HGNC Symbol;Acc:HGNC:41514]	0.789338
RSPO2	R-spondin 2 [Source:HGNC Symbol;Acc:HGNC:28583]	0.787393
NFE2L1	NFE2 like bZIP transcription factor 1 [Source:HGNC Symbol;Acc:HGNC:7781]	0.786045
CHCHD2P6	coiled-coil-helix-coiled-coil-helix domain containing 2 pseudogene 6 [Source:HGNC Symbol;Acc:HGNC:39590]	0.786019
EBLN2	endogenous Bornavirus like nucleoprotein 2 [Source:HGNC Symbol;Acc:HGNC:25493]	0.785857
RNU6-85P	RNA, U6 small nuclear 85, pseudogene [Source:HGNC Symbol;Acc:HGNC:47048]	0.785482
WDR26	WD repeat domain 26 [Source:HGNC Symbol;Acc:HGNC:21208]	0.785373
TMSB4XP3	TMSB4X pseudogene 3 [Source:HGNC Symbol;Acc:HGNC:38587]	0.785215
TUG1	taurine up-regulated 1 [Source:HGNC Symbol;Acc:HGNC:26066]	0.783126
AGL	amylo-alpha-1, 6-glucosidase, 4-alpha-glucanotransferase [Source:HGNC Symbol;Acc:HGNC:321]	0.782046
TOPORS	TOP1 binding arginine/serine rich protein, E3 ubiquitin ligase [Source:HGNC Symbol;Acc:HGNC:21653]	0.780372
UCHL3	ubiquitin C-terminal hydrolase L3 [Source:HGNC Symbol;Acc:HGNC:12515]	0.779516
MTAP	methylthioadenosine phosphorylase [Source:HGNC Symbol;Acc:HGNC:7413]	0.779044
TSPOAP1	TSPO associated protein 1 [Source:HGNC Symbol;Acc:HGNC:16831]	0.778854
EEF1GP1	eukaryotic translation elongation factor 1 gamma pseudogene 1 [Source:HGNC Symbol;Acc:HGNC:44556]	0.778493
USP10	ubiquitin specific peptidase 10 [Source:HGNC Symbol;Acc:HGNC:12608]	0.778038
SAR1A	secretion associated Ras related GTPase 1A [Source:HGNC Symbol;Acc:HGNC:10534]	0.776592
CTNNAL1	catenin alpha like 1 [Source:HGNC Symbol;Acc:HGNC:2512]	0.775969
PRRG4	proline rich and Gla domain 4 [Source:HGNC Symbol;Acc:HGNC:30799]	0.775646
IL1RAP	interleukin 1 receptor accessory protein [Source:HGNC Symbol;Acc:HGNC:5995]	0.774752
CDC14A	cell division cycle 14A [Source:HGNC Symbol;Acc:HGNC:1718]	0.774197
KIR3DX1	killer cell immunoglobulin like receptor, three Ig domains X1 (pseudogene) [Source:HGNC Symbol;Acc:HGNC:25043]	0.77405
PMAIP1	phorbol-12-myristate-13-acetate-induced protein 1 [Source:HGNC Symbol;Acc:HGNC:9108]	0.773209
SH3BGRL	SH3 domain binding glutamate rich protein like [Source:HGNC Symbol;Acc:HGNC:10823]	0.773187
TMEM272	transmembrane protein 272 [Source:HGNC Symbol;Acc:HGNC:26737]	0.772905
IFNE	interferon epsilon [Source:HGNC Symbol;Acc:HGNC:18163]	0.772883
SLC25A28	solute carrier family 25 member 28 [Source:HGNC Symbol;Acc:HGNC:23472]	0.772625
NEMP1	nuclear envelope integral membrane protein 1 [Source:HGNC Symbol;Acc:HGNC:29001]	0.771832
B2M	beta-2-microglobulin [Source:HGNC Symbol;Acc:HGNC:914]	0.769741
QKI	QKI, KH domain containing RNA binding [Source:HGNC Symbol;Acc:HGNC:21100]	0.769156
RPS27L	ribosomal protein S27 like [Source:HGNC Symbol;Acc:HGNC:18476]	0.768452
COX17	cytochrome c oxidase copper chaperone COX17 [Source:HGNC Symbol;Acc:HGNC:2264]	0.766306
LIPE	lipase E, hormone sensitive type [Source:HGNC Symbol;Acc:HGNC:6621]	0.766032
TNFSF10	TNF superfamily member 10 [Source:HGNC Symbol;Acc:HGNC:11925]	0.765183
RAB9A	RAB9A, member RAS oncogene family [Source:HGNC Symbol;Acc:HGNC:9792]	0.764996
ARMCX6	armadillo repeat containing X-linked 6 [Source:HGNC Symbol;Acc:HGNC:26094]	0.763731
CFAP119	cilia and flagella associated protein 119 [Source:HGNC Symbol;Acc:HGNC:28078]	0.762931
HADHA	hydroxyacyl-CoA dehydrogenase trifunctional multienzyme complex subunit alpha [Source:HGNC Symbol;Acc:HGNC:4801]	0.76242
NT5C3A	5'-nucleotidase, cytosolic IIIA [Source:HGNC Symbol;Acc:HGNC:17820]	0.762337
NHLRC3	NHL repeat containing 3 [Source:HGNC Symbol;Acc:HGNC:33751]	0.76225
ZFP36L1	ZFP36 ring finger protein like 1 [Source:HGNC Symbol;Acc:HGNC:1107]	0.76214
GEMIN4	gem nuclear organelle associated protein 4 [Source:HGNC Symbol;Acc:HGNC:15717]	0.761964
JOSD1	Josephin domain containing 1 [Source:HGNC Symbol;Acc:HGNC:28953]	0.761909
MLLT3	MLLT3 super elongation complex subunit [Source:HGNC Symbol;Acc:HGNC:7136]	0.761377
TOP2A	DNA topoisomerase II alpha [Source:HGNC Symbol;Acc:HGNC:11989]	0.760606
RNU7-79P	RNA, U7 small nuclear 79 pseudogene [Source:HGNC Symbol;Acc:HGNC:34175]	0.760082
CHMP3-AS1	CHMP3 and RNF103 antisense RNA 1 [Source:HGNC Symbol;Acc:HGNC:55795]	0.759489
ARMCX3	armadillo repeat containing X-linked 3 [Source:HGNC Symbol;Acc:HGNC:24065]	0.759009
SH3RF1	SH3 domain containing ring finger 1 [Source:HGNC Symbol;Acc:HGNC:17650]	0.758524
SMIM27	small integral membrane protein 27 [Source:HGNC Symbol;Acc:HGNC:31420]	0.758254
LMO7	LIM domain 7 [Source:HGNC Symbol;Acc:HGNC:6646]	0.757349
GALNT3	polypeptide N-acetylgalactosaminyltransferase 3 [Source:HGNC Symbol;Acc:HGNC:4125]	0.755536
C6orf62	chromosome 6 open reading frame 62 [Source:HGNC Symbol;Acc:HGNC:20998]	0.755465
IFNA7	interferon alpha 7 [Source:HGNC Symbol;Acc:HGNC:5428]	0.755008
MPLKIP	M-phase specific PLK1 interacting protein [Source:HGNC Symbol;Acc:HGNC:16002]	0.754692
NFKBIZ	NFKB inhibitor zeta [Source:HGNC Symbol;Acc:HGNC:29805]	0.75466
ADPGK-AS1	ADPGK antisense RNA 1 [Source:HGNC Symbol;Acc:HGNC:44144]	0.753897
MLANA	melan-A [Source:HGNC Symbol;Acc:HGNC:7124]	0.753609
RMI2	RecQ mediated genome instability 2 [Source:HGNC Symbol;Acc:HGNC:28349]	0.753383
NRG4	neuregulin 4 [Source:HGNC Symbol;Acc:HGNC:29862]	0.753171
LEPROT	leptin receptor overlapping transcript [Source:HGNC Symbol;Acc:HGNC:29477]	0.752524
COMMD6	COMM domain containing 6 [Source:HGNC Symbol;Acc:HGNC:24015]	0.751677
EEF1A1P28	eukaryotic translation elongation factor 1 alpha 1 pseudogene 28 [Source:HGNC Symbol;Acc:HGNC:37902]	0.751611
CYB5R2	cytochrome b5 reductase 2 [Source:HGNC Symbol;Acc:HGNC:24376]	0.751469
TBC1D4	TBC1 domain family member 4 [Source:HGNC Symbol;Acc:HGNC:19165]	0.750064
TMSB10P1	thymosin beta 10 pseudogene 1 [Source:HGNC Symbol;Acc:HGNC:41949]	0.749248
DOCK8-AS1	DOCK8 antisense RNA 1 [Source:HGNC Symbol;Acc:HGNC:26436]	0.749236
GABARAP	GABA type A receptor-associated protein [Source:HGNC Symbol;Acc:HGNC:4067]	0.74908
C21orf91	chromosome 21 open reading frame 91 [Source:HGNC Symbol;Acc:HGNC:16459]	0.748994
LSR	lipolysis stimulated lipoprotein receptor [Source:HGNC Symbol;Acc:HGNC:29572]	0.748243
FRMD3	FERM domain containing 3 [Source:HGNC Symbol;Acc:HGNC:24125]	0.748157
SELENOK	selenoprotein K [Source:HGNC Symbol;Acc:HGNC:30394]	0.747364
ARIH1	ariadne RBR E3 ubiquitin protein ligase 1 [Source:HGNC Symbol;Acc:HGNC:689]	0.746408
IL6-AS1	IL6 antisense RNA 1 [Source:HGNC Symbol;Acc:HGNC:40301]	0.746346
GART	phosphoribosylglycinamide formyltransferase, phosphoribosylglycinamide synthetase, phosphoribosylaminoimidazole synthetase [Source:HGNC Symbol;Acc:HGNC:4163]	0.745898
LINC02098	long intergenic non-protein coding RNA 2098 [Source:HGNC Symbol;Acc:HGNC:52950]	0.745795
CLEC2B	C-type lectin domain family 2 member B [Source:HGNC Symbol;Acc:HGNC:2053]	0.745127
GTF2IRD1P1	GTF2I repeat domain containing 1 pseudogene 1 [Source:HGNC Symbol;Acc:HGNC:44136]	0.744464
SIAH2-AS1	SIAH2 antisense RNA 1 [Source:HGNC Symbol;Acc:HGNC:40526]	0.743784
AFAP1-AS1	AFAP1 antisense RNA 1 [Source:HGNC Symbol;Acc:HGNC:28141]	0.743632
COX7A2L	cytochrome c oxidase subunit 7A2 like [Source:HGNC Symbol;Acc:HGNC:2289]	0.743407
PTPN18	protein tyrosine phosphatase non-receptor type 18 [Source:HGNC Symbol;Acc:HGNC:9649]	0.743313
PGM2	phosphoglucomutase 2 [Source:HGNC Symbol;Acc:HGNC:8906]	0.743288
NBEAP1	neurobeachin pseudogene 1 [Source:HGNC Symbol;Acc:HGNC:1007]	0.742669
DNAAF1	dynein axonemal assembly factor 1 [Source:HGNC Symbol;Acc:HGNC:30539]	0.741741
NANOGP1	Nanog homeobox pseudogene 1 [Source:HGNC Symbol;Acc:HGNC:23099]	0.741675
HSP90B3P	heat shock protein 90 beta family member 3, pseudogene [Source:HGNC Symbol;Acc:HGNC:12100]	0.740923
MIR16-2	microRNA 16-2 [Source:HGNC Symbol;Acc:HGNC:31546]	0.740619
RIPOR2	RHO family interacting cell polarization regulator 2 [Source:HGNC Symbol;Acc:HGNC:13872]	0.739891
MBNL1-AS1	MBNL1 antisense RNA 1 [Source:HGNC Symbol;Acc:HGNC:44584]	0.739735
MIR29B2CHG	MIR29B2 and MIR29C host gene [Source:HGNC Symbol;Acc:HGNC:32018]	0.739051
NETO2	neuropilin and tolloid like 2 [Source:HGNC Symbol;Acc:HGNC:14644]	0.73897
ERAP2	endoplasmic reticulum aminopeptidase 2 [Source:HGNC Symbol;Acc:HGNC:29499]	0.737254
RRN3P4	RRN3 pseudogene 4 [Source:HGNC Symbol;Acc:HGNC:54536]	0.736117
PDK3	pyruvate dehydrogenase kinase 3 [Source:HGNC Symbol;Acc:HGNC:8811]	0.735162
ENSG00000287164	novel transcript, antisense to AFAP1	0.735091
HBP1	HMG-box transcription factor 1 [Source:HGNC Symbol;Acc:HGNC:23200]	0.735006
DNAJC19P9	DnaJ heat shock protein family (Hsp40) member C19 pseudogene 9 [Source:HGNC Symbol;Acc:HGNC:45072]	0.734151
CD99L2	CD99 molecule like 2 [Source:HGNC Symbol;Acc:HGNC:18237]	0.733433
PABPC4-AS1	PABPC4 antisense RNA 1 [Source:HGNC Symbol;Acc:HGNC:40424]	0.731077
NEDD9	neural precursor cell expressed, developmentally down-regulated 9 [Source:HGNC Symbol;Acc:HGNC:7733]	0.730946
RPL37	ribosomal protein L37 [Source:HGNC Symbol;Acc:HGNC:10347]	0.730382
SLC22A4	solute carrier family 22 member 4 [Source:HGNC Symbol;Acc:HGNC:10968]	0.729952
SEC23IP	SEC23 interacting protein [Source:HGNC Symbol;Acc:HGNC:17018]	0.729324
DUX4L50	double homeobox 4 like 50 (pseudogene) [Source:HGNC Symbol;Acc:HGNC:51788]	0.728858
TAF1A	TATA-box binding protein associated factor, RNA polymerase I subunit A [Source:HGNC Symbol;Acc:HGNC:11532]	0.728566
TRIM8-DT	TRIM8 divergent transcript [Source:HGNC Symbol;Acc:HGNC:55573]	0.727022
PHACTR1	phosphatase and actin regulator 1 [Source:HGNC Symbol;Acc:HGNC:20990]	0.726513
ABITRAM	actin binding transcription modulator [Source:HGNC Symbol;Acc:HGNC:1364]	0.72576
ZFP91P1	ZFP91 pseudogene 1 [Source:HGNC Symbol;Acc:HGNC:54652]	0.725037
MYBL2	MYB proto-oncogene like 2 [Source:HGNC Symbol;Acc:HGNC:7548]	0.724694
RPL15P22	ribosomal protein L15 (RPL15) pseudogene	0.723763
RNF11	ring finger protein 11 [Source:HGNC Symbol;Acc:HGNC:10056]	0.723084
MEST	mesoderm specific transcript [Source:HGNC Symbol;Acc:HGNC:7028]	0.722437
SUCLA2P1	SUCLA2 pseudogene 1 [Source:HGNC Symbol;Acc:HGNC:21632]	0.722126
DFFBP1	DNA fragmentation factor subunit beta pseudogene 1 [Source:HGNC Symbol;Acc:HGNC:49815]	0.7213
LINC01684	long intergenic non-protein coding RNA 1684 [Source:HGNC Symbol;Acc:HGNC:52472]	0.721193
GMPS	guanine monophosphate synthase [Source:HGNC Symbol;Acc:HGNC:4378]	0.721075
CDKN2C	cyclin dependent kinase inhibitor 2C [Source:HGNC Symbol;Acc:HGNC:1789]	0.720812
CSNK1A1	casein kinase 1 alpha 1 [Source:HGNC Symbol;Acc:HGNC:2451]	0.720619
RBM12B	RNA binding motif protein 12B [Source:HGNC Symbol;Acc:HGNC:32310]	0.720365
CARMIL1	capping protein regulator and myosin 1 linker 1 [Source:HGNC Symbol;Acc:HGNC:21581]	0.720148
MBNL1	muscleblind like splicing regulator 1 [Source:HGNC Symbol;Acc:HGNC:6923]	0.719565
MS4A7	membrane spanning 4-domains A7 [Source:HGNC Symbol;Acc:HGNC:13378]	0.719129
PHF20L1	PHD finger protein 20 like 1 [Source:HGNC Symbol;Acc:HGNC:24280]	0.718526
TRIM26	tripartite motif containing 26 [Source:HGNC Symbol;Acc:HGNC:12962]	0.717959
ABCA5	ATP binding cassette subfamily A member 5 [Source:HGNC Symbol;Acc:HGNC:35]	0.717617
CD46	CD46 molecule [Source:HGNC Symbol;Acc:HGNC:6953]	0.717574
TBL1X	transducin beta like 1 X-linked [Source:HGNC Symbol;Acc:HGNC:11585]	0.716587
RAB29	RAB29, member RAS oncogene family [Source:HGNC Symbol;Acc:HGNC:9789]	0.716102
RNU6-118P	RNA, U6 small nuclear 118, pseudogene [Source:HGNC Symbol;Acc:HGNC:47081]	0.714518
LIG1	DNA ligase 1 [Source:HGNC Symbol;Acc:HGNC:6598]	0.714373
YIPF6	Yip1 domain family member 6 [Source:HGNC Symbol;Acc:HGNC:28304]	0.712054
ELAPOR1	endosome-lysosome associated apoptosis and autophagy regulator 1 [Source:HGNC Symbol;Acc:HGNC:29618]	0.710537
IFIT2	interferon induced protein with tetratricopeptide repeats 2 [Source:HGNC Symbol;Acc:HGNC:5409]	0.709055
FAM98B	family with sequence similarity 98 member B [Source:HGNC Symbol;Acc:HGNC:26773]	0.708853
TCEAL8	transcription elongation factor A like 8 [Source:HGNC Symbol;Acc:HGNC:28683]	0.708188
C1orf43	chromosome 1 open reading frame 43 [Source:HGNC Symbol;Acc:HGNC:29876]	0.707587
TMX4	thioredoxin related transmembrane protein 4 [Source:HGNC Symbol;Acc:HGNC:25237]	0.707507
DENND5A	DENN domain containing 5A [Source:HGNC Symbol;Acc:HGNC:19344]	0.707115
SORBS2	sorbin and SH3 domain containing 2 [Source:HGNC Symbol;Acc:HGNC:24098]	0.706906
LONRF1	LON peptidase N-terminal domain and ring finger 1 [Source:HGNC Symbol;Acc:HGNC:26302]	0.706639
MARCHF5	membrane associated ring-CH-type finger 5 [Source:HGNC Symbol;Acc:HGNC:26025]	0.705713
ZNG1DP	Zn regulated GTPase metalloprotein activator 1D, pseudogene [Source:HGNC Symbol;Acc:HGNC:18520]	0.705477
RASGRP1	RAS guanyl releasing protein 1 [Source:HGNC Symbol;Acc:HGNC:9878]	0.705213
MICU1	mitochondrial calcium uptake 1 [Source:HGNC Symbol;Acc:HGNC:1530]	0.705006
RPL17P36	ribosomal protein L17 pseudogene 36 [Source:HGNC Symbol;Acc:HGNC:36051]	0.70424
LINC01410	long intergenic non-protein coding RNA 1410 [Source:HGNC Symbol;Acc:HGNC:50702]	0.704017
SCMH1	Scm polycomb group protein homolog 1 [Source:HGNC Symbol;Acc:HGNC:19003]	0.703541
OGFRP1	opioid growth factor receptor pseudogene 1 [Source:HGNC Symbol;Acc:HGNC:50511]	0.70329
ALOX12	arachidonate 12-lipoxygenase, 12S type [Source:HGNC Symbol;Acc:HGNC:429]	0.703223
CCNB1	cyclin B1 [Source:HGNC Symbol;Acc:HGNC:1579]	0.702641
BCL2A1	BCL2 related protein A1 [Source:HGNC Symbol;Acc:HGNC:991]	0.702513
PRRT2	proline rich transmembrane protein 2 [Source:HGNC Symbol;Acc:HGNC:30500]	0.702431
GLCCI1	glucocorticoid induced 1 [Source:HGNC Symbol;Acc:HGNC:18713]	0.701858
CDKN2A-DT	CDKN2A divergent transcript [Source:HGNC Symbol;Acc:HGNC:23831]	0.70179
ASPHD2	aspartate beta-hydroxylase domain containing 2 [Source:HGNC Symbol;Acc:HGNC:30437]	0.701479
PENK-AS1	PENK antisense RNA 1 [Source:HGNC Symbol;Acc:HGNC:55519]	0.701075
TREM1	triggering receptor expressed on myeloid cells 1 [Source:HGNC Symbol;Acc:HGNC:17760]	0.700603
MIR31HG	MIR31 host gene [Source:HGNC Symbol;Acc:HGNC:37187]	0.700351
POLR2L	RNA polymerase II, I and III subunit L [Source:HGNC Symbol;Acc:HGNC:9199]	0.700158
IL27	interleukin 27 [Source:HGNC Symbol;Acc:HGNC:19157]	0.700025
TPT1P3	TPT1 pseudogene 3 [Source:HGNC Symbol;Acc:HGNC:49295]	0.699555
AMPD1	adenosine monophosphate deaminase 1 [Source:HGNC Symbol;Acc:HGNC:468]	0.699446
NOMO1	NODAL modulator 1 [Source:HGNC Symbol;Acc:HGNC:30060]	0.699046
RPL39P15	ribosomal protein L39 pseudogene 15 [Source:HGNC Symbol;Acc:HGNC:35856]	0.698542
PRELID3BP10	PRELI domain containing 3B pseudogene 10 [Source:HGNC Symbol;Acc:HGNC:49072]	0.697743
RPL6P27	ribosomal protein L6 pseudogene 27 [Source:HGNC Symbol;Acc:HGNC:36133]	0.697442
TNRC18P1	trinucleotide repeat containing 18 pseudogene 1 [Source:HGNC Symbol;Acc:HGNC:43881]	0.697395
FAN1	FANCD2 and FANCI associated nuclease 1 [Source:HGNC Symbol;Acc:HGNC:29170]	0.696777
DOCK8-AS2	DOCK8 antisense RNA 2 [Source:HGNC Symbol;Acc:HGNC:55822]	0.696483
CTDNEP1P1	dullard homolog (Xenopus laevis) (DULLARD) pseudogene	0.696302
ATG14	autophagy related 14 [Source:HGNC Symbol;Acc:HGNC:19962]	0.695794
KCNN1	potassium calcium-activated channel subfamily N member 1 [Source:HGNC Symbol;Acc:HGNC:6290]	0.695159
GMNN	geminin DNA replication inhibitor [Source:HGNC Symbol;Acc:HGNC:17493]	0.694053
PARP11-AS1	PARP11 antisense RNA 1 [Source:HGNC Symbol;Acc:HGNC:40103]	0.69262
ENSG00000284700	novel transcript	0.692261
RPS18P12	ribosomal protein S18 pseudogene 12 [Source:HGNC Symbol;Acc:HGNC:35967]	0.692213
ATP6V1C1	ATPase H+ transporting V1 subunit C1 [Source:HGNC Symbol;Acc:HGNC:856]	0.69209
PDP1	pyruvate dehydrogenase phosphatase catalytic subunit 1 [Source:HGNC Symbol;Acc:HGNC:9279]	0.691941
ZBTB21	zinc finger and BTB domain containing 21 [Source:HGNC Symbol;Acc:HGNC:13083]	0.691319
ESF1	ESF1 nucleolar pre-rRNA processing protein homolog [Source:HGNC Symbol;Acc:HGNC:15898]	0.69009
MMS22L	MMS22 like, DNA repair protein [Source:HGNC Symbol;Acc:HGNC:21475]	0.690071
SLC40A1	solute carrier family 40 member 1 [Source:HGNC Symbol;Acc:HGNC:10909]	0.689986
RNU1-100P	RNA, U1 small nuclear 100, pseudogene [Source:HGNC Symbol;Acc:HGNC:48442]	0.689452
ADAD2	adenosine deaminase domain containing 2 [Source:HGNC Symbol;Acc:HGNC:30714]	0.68781
TMEM100	transmembrane protein 100 [Source:HGNC Symbol;Acc:HGNC:25607]	0.687073
IFNL3	interferon lambda 3 [Source:HGNC Symbol;Acc:HGNC:18365]	0.68703
TLR8-AS1	TLR8 antisense RNA 1 [Source:HGNC Symbol;Acc:HGNC:40720]	0.68628
ACSL3-AS1	ACSL3 antisense RNA 1 [Source:HGNC Symbol;Acc:HGNC:40227]	0.686179
RFK	riboflavin kinase [Source:HGNC Symbol;Acc:HGNC:30324]	0.685261
TGFBR2	transforming growth factor beta receptor 2 [Source:HGNC Symbol;Acc:HGNC:11773]	0.684846
TRAF3IP3	TRAF3 interacting protein 3 [Source:HGNC Symbol;Acc:HGNC:30766]	0.683954
ARID5B	AT-rich interaction domain 5B [Source:HGNC Symbol;Acc:HGNC:17362]	0.683501
COX7B	cytochrome c oxidase subunit 7B [Source:HGNC Symbol;Acc:HGNC:2291]	0.683188
SPEN	spen family transcriptional repressor [Source:HGNC Symbol;Acc:HGNC:17575]	0.68304
NAMPT	nicotinamide phosphoribosyltransferase [Source:HGNC Symbol;Acc:HGNC:30092]	0.68259
UBE2HP1	ubiquitin conjugating enzyme E2 H pseudogene 1 [Source:HGNC Symbol;Acc:HGNC:31079]	0.682371
AFAP1	actin filament associated protein 1 [Source:HGNC Symbol;Acc:HGNC:24017]	0.681901
BCL10	BCL10 immune signaling adaptor [Source:HGNC Symbol;Acc:HGNC:989]	0.681701
ZNF860	zinc finger protein 860 [Source:HGNC Symbol;Acc:HGNC:34513]	0.681552
VAMP2	vesicle associated membrane protein 2 [Source:HGNC Symbol;Acc:HGNC:12643]	0.681542
TBC1D2B	TBC1 domain family member 2B [Source:HGNC Symbol;Acc:HGNC:29183]	0.681368
CASP8	caspase 8 [Source:HGNC Symbol;Acc:HGNC:1509]	0.681185
ZNF684	zinc finger protein 684 [Source:HGNC Symbol;Acc:HGNC:28418]	0.680808
MID1IP1	MID1 interacting protein 1 [Source:HGNC Symbol;Acc:HGNC:20715]	0.68021
CENPI	centromere protein I [Source:HGNC Symbol;Acc:HGNC:3968]	0.680102
FEZ2	fasciculation and elongation protein zeta 2 [Source:HGNC Symbol;Acc:HGNC:3660]	0.6801
FDPSP3	farnesyl diphosphate synthase pseudogene 3 [Source:HGNC Symbol;Acc:HGNC:3634]	0.679981
CDADC1	cytidine and dCMP deaminase domain containing 1 [Source:HGNC Symbol;Acc:HGNC:20299]	0.679897
LINC01003	long intergenic non-protein coding RNA 1003 [Source:HGNC Symbol;Acc:HGNC:48957]	0.679827
CAPZA2	capping actin protein of muscle Z-line subunit alpha 2 [Source:HGNC Symbol;Acc:HGNC:1490]	0.67918
CLEC16A	C-type lectin domain containing 16A [Source:HGNC Symbol;Acc:HGNC:29013]	0.679059
BTF3P6	basic transcription factor 3 pseudogene 6 [Source:HGNC Symbol;Acc:HGNC:23765]	0.678875
TRIM69	tripartite motif containing 69 [Source:HGNC Symbol;Acc:HGNC:17857]	0.67857
RNASEK	ribonuclease K [Source:HGNC Symbol;Acc:HGNC:33911]	0.678322
CBX5P1	chromobox 5 pseudogene 1 [Source:HGNC Symbol;Acc:HGNC:38659]	0.6771
HECA	hdc homolog, cell cycle regulator [Source:HGNC Symbol;Acc:HGNC:21041]	0.676766
GCSAML	germinal center associated signaling and motility like [Source:HGNC Symbol;Acc:HGNC:29583]	0.676555
PLA2G4C-AS1	PLA2G4C antisense RNA 1 [Source:HGNC Symbol;Acc:HGNC:51585]	0.676493
FBXO8	F-box protein 8 [Source:HGNC Symbol;Acc:HGNC:13587]	0.67544
NDUFB6	NADH:ubiquinone oxidoreductase subunit B6 [Source:HGNC Symbol;Acc:HGNC:7701]	0.674881
STX11	syntaxin 11 [Source:HGNC Symbol;Acc:HGNC:11429]	0.67435
INAFM1	InaF motif containing 1 [Source:HGNC Symbol;Acc:HGNC:27406]	0.674081
SLC2A14	solute carrier family 2 member 14 [Source:HGNC Symbol;Acc:HGNC:18301]	0.673548
TNFSF15	TNF superfamily member 15 [Source:HGNC Symbol;Acc:HGNC:11931]	0.672941
AAK1	AP2 associated kinase 1 [Source:HGNC Symbol;Acc:HGNC:19679]	0.672898
PAG1	phosphoprotein membrane anchor with glycosphingolipid microdomains 1 [Source:HGNC Symbol;Acc:HGNC:30043]	0.671965
PTRHD1	peptidyl-tRNA hydrolase domain containing 1 [Source:HGNC Symbol;Acc:HGNC:33782]	0.671466
DENND4C	DENN domain containing 4C [Source:HGNC Symbol;Acc:HGNC:26079]	0.671364
NEDD1	NEDD1 gamma-tubulin ring complex targeting factor [Source:HGNC Symbol;Acc:HGNC:7723]	0.671138
NUDT15	nudix hydrolase 15 [Source:HGNC Symbol;Acc:HGNC:23063]	0.670256
CGNL1	cingulin like 1 [Source:HGNC Symbol;Acc:HGNC:25931]	0.669996
CD302	CD302 molecule [Source:HGNC Symbol;Acc:HGNC:30843]	0.66972
ZNF407-AS1	ZNF407 antisense RNA 1 [Source:HGNC Symbol;Acc:HGNC:44331]	0.669059
UBQLN1	ubiquilin 1 [Source:HGNC Symbol;Acc:HGNC:12508]	0.66858
TMBIM4	transmembrane BAX inhibitor motif containing 4 [Source:HGNC Symbol;Acc:HGNC:24257]	0.668187
SUB1	SUB1 regulator of transcription [Source:HGNC Symbol;Acc:HGNC:19985]	0.667757
NSRP1P1	nuclear speckle splicing regulatory protein 1 pseudogene 1 [Source:HGNC Symbol;Acc:HGNC:38087]	0.667358
ADORA2B	adenosine A2b receptor [Source:HGNC Symbol;Acc:HGNC:264]	0.666934
GPR18	G protein-coupled receptor 18 [Source:HGNC Symbol;Acc:HGNC:4472]	0.666731
IFNA4	interferon alpha 4 [Source:HGNC Symbol;Acc:HGNC:5425]	0.666604
ILDR2	immunoglobulin like domain containing receptor 2 [Source:HGNC Symbol;Acc:HGNC:18131]	0.666316
CHASERR	CHD2 adjacent suppressive regulatory RNA [Source:HGNC Symbol;Acc:HGNC:48626]	0.666257
LINC00482	long intergenic non-protein coding RNA 482 [Source:HGNC Symbol;Acc:HGNC:26816]	0.66587
DNAJC15	DnaJ heat shock protein family (Hsp40) member C15 [Source:HGNC Symbol;Acc:HGNC:20325]	0.66584
C12orf40	chromosome 12 open reading frame 40 [Source:HGNC Symbol;Acc:HGNC:26846]	0.665508
HNRNPA2B1	heterogeneous nuclear ribonucleoprotein A2/B1 [Source:HGNC Symbol;Acc:HGNC:5033]	0.664307
ZNG1E	Zn regulated GTPase metalloprotein activator 1E [Source:HGNC Symbol;Acc:HGNC:24584]	0.664136
PHF6	PHD finger protein 6 [Source:HGNC Symbol;Acc:HGNC:18145]	0.664129
MAPKAPK2	MAPK activated protein kinase 2 [Source:HGNC Symbol;Acc:HGNC:6887]	0.663871
PPP1R15A	protein phosphatase 1 regulatory subunit 15A [Source:HGNC Symbol;Acc:HGNC:14375]	0.663811
CDKN2B-AS1	CDKN2B antisense RNA 1 [Source:HGNC Symbol;Acc:HGNC:34341]	0.663357
PLA1A	phospholipase A1 member A [Source:HGNC Symbol;Acc:HGNC:17661]	0.662646
RPL39	ribosomal protein L39 [Source:HGNC Symbol;Acc:HGNC:10350]	0.662506
MAT2AP1	pseudogene similar to methionine adenosyltransferase II, alpha (MAT2A)	0.662098
SLC35A5	solute carrier family 35 member A5 [Source:HGNC Symbol;Acc:HGNC:20792]	0.661891
HAUS3	HAUS augmin like complex subunit 3 [Source:HGNC Symbol;Acc:HGNC:28719]	0.661828
ULBP1	UL16 binding protein 1 [Source:HGNC Symbol;Acc:HGNC:14893]	0.66176
VPS37A	VPS37A subunit of ESCRT-I [Source:HGNC Symbol;Acc:HGNC:24928]	0.661707
SMPD3	sphingomyelin phosphodiesterase 3 [Source:HGNC Symbol;Acc:HGNC:14240]	0.661241
LRP2	LDL receptor related protein 2 [Source:HGNC Symbol;Acc:HGNC:6694]	0.660694
AEBP2	AE binding protein 2 [Source:HGNC Symbol;Acc:HGNC:24051]	0.660249
IL10RA	interleukin 10 receptor subunit alpha [Source:HGNC Symbol;Acc:HGNC:5964]	0.659725
ARID5A	AT-rich interaction domain 5A [Source:HGNC Symbol;Acc:HGNC:17361]	0.659542
FOXD1	forkhead box D1 [Source:HGNC Symbol;Acc:HGNC:3802]	0.658201
RPL10AP6	ribosomal protein L10a pseudogene 6 [Source:HGNC Symbol;Acc:HGNC:36504]	0.658138
PPP4R2	protein phosphatase 4 regulatory subunit 2 [Source:HGNC Symbol;Acc:HGNC:18296]	0.656726
CXCL10	C-X-C motif chemokine ligand 10 [Source:HGNC Symbol;Acc:HGNC:10637]	0.656707
HIGD1AP14	HIG1 hypoxia inducible domain family member 1A pseudogene 14 [Source:HGNC Symbol;Acc:HGNC:43009]	0.656429
TMEM71	transmembrane protein 71 [Source:HGNC Symbol;Acc:HGNC:26572]	0.65621
CAMK2D	calcium/calmodulin dependent protein kinase II delta [Source:HGNC Symbol;Acc:HGNC:1462]	0.655609
RPS6P16	ribosomal protein S6 pseudogene 16 [Source:HGNC Symbol;Acc:HGNC:35668]	0.654651
MTMR7	myotubularin related protein 7 [Source:HGNC Symbol;Acc:HGNC:7454]	0.654649
KCNJ3	potassium inwardly rectifying channel subfamily J member 3 [Source:HGNC Symbol;Acc:HGNC:6264]	0.654458
NKAIN1	sodium/potassium transporting ATPase interacting 1 [Source:HGNC Symbol;Acc:HGNC:25743]	0.654267
RPL22P24	ribosomal protein L22 pseudogene 24 [Source:HGNC Symbol;Acc:HGNC:53758]	0.654232
POGLUT3	protein O-glucosyltransferase 3 [Source:HGNC Symbol;Acc:HGNC:28496]	0.654032
RPL13P2	ribosomal protein L13 pseudogene 2 [Source:HGNC Symbol;Acc:HGNC:16342]	0.653867
ADCK2	aarF domain containing kinase 2 [Source:HGNC Symbol;Acc:HGNC:19039]	0.653831
DLGAP1	DLG associated protein 1 [Source:HGNC Symbol;Acc:HGNC:2905]	0.65312
CEP57	centrosomal protein 57 [Source:HGNC Symbol;Acc:HGNC:30794]	0.653105
RPL24	ribosomal protein L24 [Source:HGNC Symbol;Acc:HGNC:10325]	0.652971
PAPLN-AS1	PAPLN antisense RNA 1 [Source:HGNC Symbol;Acc:HGNC:55451]	0.652926
MAFK	MAF bZIP transcription factor K [Source:HGNC Symbol;Acc:HGNC:6782]	0.65247
BRWD3	bromodomain and WD repeat domain containing 3 [Source:HGNC Symbol;Acc:HGNC:17342]	0.652421
EPDR1	ependymin related 1 [Source:HGNC Symbol;Acc:HGNC:17572]	0.652362
SSBL2P	small RNA binding exonuclease protection factor La like 2, pseudogene [Source:HGNC Symbol;Acc:HGNC:54972]	0.652337
OTUD1	OTU deubiquitinase 1 [Source:HGNC Symbol;Acc:HGNC:27346]	0.652098
ZNF207	zinc finger protein 207 [Source:HGNC Symbol;Acc:HGNC:12998]	0.651655
DYRK1A	dual specificity tyrosine phosphorylation regulated kinase 1A [Source:HGNC Symbol;Acc:HGNC:3091]	0.651544
EXTL2	exostosin like glycosyltransferase 2 [Source:HGNC Symbol;Acc:HGNC:3516]	0.651473
LINC00115	long intergenic non-protein coding RNA 115 [Source:HGNC Symbol;Acc:HGNC:26211]	0.65101
SFT2D2	SFT2 domain containing 2 [Source:HGNC Symbol;Acc:HGNC:25140]	0.650687
GTF2IP1	general transcription factor IIi pseudogene 1 [Source:HGNC Symbol;Acc:HGNC:4660]	0.650499
DCAF8	DDB1 and CUL4 associated factor 8 [Source:HGNC Symbol;Acc:HGNC:24891]	0.650491
MIS18BP1	MIS18 binding protein 1 [Source:HGNC Symbol;Acc:HGNC:20190]	0.650321
CHORDC1P4	CHORDC1 pseudogene 4 [Source:HGNC Symbol;Acc:HGNC:54688]	0.650213
RPL24P4	RPL24 pseudogene 4 [Source:HGNC Symbol;Acc:HGNC:21371]	0.650167
PKN2	protein kinase N2 [Source:HGNC Symbol;Acc:HGNC:9406]	0.650125
RPL7AP34	ribosomal protein L7a pseudogene 34 [Source:HGNC Symbol;Acc:HGNC:36778]	0.650013
CD83	CD83 molecule [Source:HGNC Symbol;Acc:HGNC:1703]	0.649776
CYCSP40	CYCS pseudogene 40 [Source:HGNC Symbol;Acc:HGNC:24414]	0.649264
ZNG1A	Zn regulated GTPase metalloprotein activator 1A [Source:HGNC Symbol;Acc:HGNC:17134]	0.648357
CDC6	cell division cycle 6 [Source:HGNC Symbol;Acc:HGNC:1744]	0.647932
ARHGEF33	Rho guanine nucleotide exchange factor 33 [Source:HGNC Symbol;Acc:HGNC:37252]	0.647409
RPL39L	ribosomal protein L39 like [Source:HGNC Symbol;Acc:HGNC:17094]	0.6472
RN7SL668P	RNA, 7SL, cytoplasmic 668, pseudogene [Source:HGNC Symbol;Acc:HGNC:46684]	0.647073
CCNI	cyclin I [Source:HGNC Symbol;Acc:HGNC:1595]	0.646286
NR2C1	nuclear receptor subfamily 2 group C member 1 [Source:HGNC Symbol;Acc:HGNC:7971]	0.645855
HMGB3	high mobility group box 3 [Source:HGNC Symbol;Acc:HGNC:5004]	0.645217
RPL10P16	ribosomal protein L10 pseudogene 16 [Source:HGNC Symbol;Acc:HGNC:36882]	0.645047
LINC02068	long intergenic non-protein coding RNA 2068 [Source:HGNC Symbol;Acc:HGNC:52914]	0.644823
GXYLT2	glucoside xylosyltransferase 2 [Source:HGNC Symbol;Acc:HGNC:33383]	0.644645
FAM13B	family with sequence similarity 13 member B [Source:HGNC Symbol;Acc:HGNC:1335]	0.644497
RNA5SP260	RNA, 5S ribosomal pseudogene 260 [Source:HGNC Symbol;Acc:HGNC:43160]	0.643212
YPEL5	yippee like 5 [Source:HGNC Symbol;Acc:HGNC:18329]	0.64209
ATF3	activating transcription factor 3 [Source:HGNC Symbol;Acc:HGNC:785]	0.641787
MAGI2	membrane associated guanylate kinase, WW and PDZ domain containing 2 [Source:HGNC Symbol;Acc:HGNC:18957]	0.641754
ZNF75CP	zinc finger protein 75C, pseudogene [Source:HGNC Symbol;Acc:HGNC:13148]	0.641669
PDE4D	phosphodiesterase 4D [Source:HGNC Symbol;Acc:HGNC:8783]	0.641346
RFTN1P1	raftlin, lipid raft linker 1 pseudogene 1 [Source:HGNC Symbol;Acc:HGNC:23971]	0.641319
ADNP2	ADNP homeobox 2 [Source:HGNC Symbol;Acc:HGNC:23803]	0.640717
SPRYD7	SPRY domain containing 7 [Source:HGNC Symbol;Acc:HGNC:14297]	0.639946
FAM234B	family with sequence similarity 234 member B [Source:HGNC Symbol;Acc:HGNC:29288]	0.639411
ESYT2	extended synaptotagmin 2 [Source:HGNC Symbol;Acc:HGNC:22211]	0.639374
LNCATV	lncRNA negative regulator of antiviral signaling [Source:HGNC Symbol;Acc:HGNC:54478]	0.639293
ENSG00000248335	novel transcript	0.639175
PLK1	polo like kinase 1 [Source:HGNC Symbol;Acc:HGNC:9077]	0.638455
ENSG00000188897	novel lipoprotein amino terminal region containing protein	0.638339
RPS11P5	ribosomal protein S11 pseudogene 5 [Source:HGNC Symbol;Acc:HGNC:36312]	0.63795
SNRPA	small nuclear ribonucleoprotein polypeptide A [Source:HGNC Symbol;Acc:HGNC:11151]	0.637763
ZC3H4	zinc finger CCCH-type containing 4 [Source:HGNC Symbol;Acc:HGNC:17808]	0.637531
LRRC51	leucine rich repeat containing 51 [Source:HGNC Symbol;Acc:HGNC:55526]	0.637306
CCNL1	cyclin L1 [Source:HGNC Symbol;Acc:HGNC:20569]	0.637082
SCAT8	S-phase cancer associated transcript 8 [Source:HGNC Symbol;Acc:HGNC:40967]	0.637007
FGD5-AS1	FGD5 antisense RNA 1 [Source:HGNC Symbol;Acc:HGNC:40410]	0.636656
ZNF10	zinc finger protein 10 [Source:HGNC Symbol;Acc:HGNC:12879]	0.635995
KLF3-AS1	KLF3 antisense RNA 1 [Source:HGNC Symbol;Acc:HGNC:25796]	0.635876
FUT4	fucosyltransferase 4 [Source:HGNC Symbol;Acc:HGNC:4015]	0.635587
CBX3P9	chromobox 3 pseudogene 9 [Source:HGNC Symbol;Acc:HGNC:42881]	0.635471
PRPF19	pre-mRNA processing factor 19 [Source:HGNC Symbol;Acc:HGNC:17896]	0.635447
FAM81A	family with sequence similarity 81 member A [Source:HGNC Symbol;Acc:HGNC:28379]	0.63533
MGC16275	uncharacterized protein MGC16275 [Source:NCBI gene (formerly Entrezgene);Acc:85001]	0.63528
DIXDC1	DIX domain containing 1 [Source:HGNC Symbol;Acc:HGNC:23695]	0.63523
PIWIL4	piwi like RNA-mediated gene silencing 4 [Source:HGNC Symbol;Acc:HGNC:18444]	0.63498
NFIL3	nuclear factor, interleukin 3 regulated [Source:HGNC Symbol;Acc:HGNC:7787]	0.634873
SIMC1	SUMO interacting motifs containing 1 [Source:HGNC Symbol;Acc:HGNC:24779]	0.634223
RPL26	ribosomal protein L26 [Source:HGNC Symbol;Acc:HGNC:10327]	0.634205
RDXP3	RDX pseudogene 3 [Source:HGNC Symbol;Acc:HGNC:54912]	0.63378
METTL8P1	methyltransferase like 8 pseudogene 1 [Source:HGNC Symbol;Acc:HGNC:49856]	0.633546
UGP2	UDP-glucose pyrophosphorylase 2 [Source:HGNC Symbol;Acc:HGNC:12527]	0.633062
ENSG00000283839	novel transcript, antisense to ZNF804A	0.632778
GABARAPL1	GABA type A receptor associated protein like 1 [Source:HGNC Symbol;Acc:HGNC:4068]	0.632441
CDKN2D	cyclin dependent kinase inhibitor 2D [Source:HGNC Symbol;Acc:HGNC:1790]	0.631653
HNRNPA3P9	heterogeneous nuclear ribonucleoprotein A3 pseudogene 9 [Source:HGNC Symbol;Acc:HGNC:48755]	0.63104
OR10Z1	olfactory receptor family 10 subfamily Z member 1 [Source:HGNC Symbol;Acc:HGNC:14996]	0.630806
FUNDC2	FUN14 domain containing 2 [Source:HGNC Symbol;Acc:HGNC:24925]	0.62946
ANGPTL6	angiopoietin like 6 [Source:HGNC Symbol;Acc:HGNC:23140]	0.62867
IRF8	interferon regulatory factor 8 [Source:HGNC Symbol;Acc:HGNC:5358]	0.628104
RNF19A	ring finger protein 19A, RBR E3 ubiquitin protein ligase [Source:HGNC Symbol;Acc:HGNC:13432]	0.627503
CFAP58-DT	CFAP58 divergent transcript [Source:HGNC Symbol;Acc:HGNC:45243]	0.626376
EPRS1	glutamyl-prolyl-tRNA synthetase 1 [Source:HGNC Symbol;Acc:HGNC:3418]	0.625997
NEIL3	nei like DNA glycosylase 3 [Source:HGNC Symbol;Acc:HGNC:24573]	0.625636
NR4A3	nuclear receptor subfamily 4 group A member 3 [Source:HGNC Symbol;Acc:HGNC:7982]	0.625113
ARL6IP1	ADP ribosylation factor like GTPase 6 interacting protein 1 [Source:HGNC Symbol;Acc:HGNC:697]	0.624982
PPM1K	protein phosphatase, Mg2+/Mn2+ dependent 1K [Source:HGNC Symbol;Acc:HGNC:25415]	0.624889
ENSG00000258525	novel transcript, antisense to COCH	0.624532
LINC02453	long intergenic non-protein coding RNA 2453 [Source:HGNC Symbol;Acc:HGNC:53392]	0.624169
ATG3	autophagy related 3 [Source:HGNC Symbol;Acc:HGNC:20962]	0.623702
CCDC42	coiled-coil domain containing 42 [Source:HGNC Symbol;Acc:HGNC:26528]	0.623647
GPR34	G protein-coupled receptor 34 [Source:HGNC Symbol;Acc:HGNC:4490]	0.622816
GBP4	guanylate binding protein 4 [Source:HGNC Symbol;Acc:HGNC:20480]	0.622661
PCYOX1	prenylcysteine oxidase 1 [Source:HGNC Symbol;Acc:HGNC:20588]	0.622537
SRGN	serglycin [Source:HGNC Symbol;Acc:HGNC:9361]	0.622272
PTMAP9	prothymosin alpha pseudogene 9 [Source:HGNC Symbol;Acc:HGNC:34054]	0.62219
MS4A1	membrane spanning 4-domains A1 [Source:HGNC Symbol;Acc:HGNC:7315]	0.621829
ENSG00000287201	novel transcript, antisense to ASAP1	0.621825
PTPN1	protein tyrosine phosphatase non-receptor type 1 [Source:HGNC Symbol;Acc:HGNC:9642]	0.621137
PCBP1-AS1	PCBP1 antisense RNA 1 [Source:HGNC Symbol;Acc:HGNC:42948]	0.620857
ZRANB3	zinc finger RANBP2-type containing 3 [Source:HGNC Symbol;Acc:HGNC:25249]	0.620176
CFAP91	cilia and flagella associated protein 91 [Source:HGNC Symbol;Acc:HGNC:24010]	0.61993
MIR3140	microRNA 3140 [Source:HGNC Symbol;Acc:HGNC:38183]	0.61817
ZNF316	zinc finger protein 316 [Source:HGNC Symbol;Acc:HGNC:13843]	0.618142
RCOR1	REST corepressor 1 [Source:HGNC Symbol;Acc:HGNC:17441]	0.617975
P2RY14	purinergic receptor P2Y14 [Source:HGNC Symbol;Acc:HGNC:16442]	0.617851
CPEB3	cytoplasmic polyadenylation element binding protein 3 [Source:HGNC Symbol;Acc:HGNC:21746]	0.617222
ZBTB25	zinc finger and BTB domain containing 25 [Source:HGNC Symbol;Acc:HGNC:13112]	0.616717
PCTP	phosphatidylcholine transfer protein [Source:HGNC Symbol;Acc:HGNC:8752]	0.616624
RPL29P21	ribosomal protein L29 (RPL29) pseudogene	0.616424
JARID2-AS1	JARID2 antisense RNA 1 [Source:HGNC Symbol;Acc:HGNC:40314]	0.616308
CDKN2B	cyclin dependent kinase inhibitor 2B [Source:HGNC Symbol;Acc:HGNC:1788]	0.615805
KDELR3	KDEL endoplasmic reticulum protein retention receptor 3 [Source:HGNC Symbol;Acc:HGNC:6306]	0.615649
RPL32P18	ribosomal protein L32 pseudogene 18 [Source:HGNC Symbol;Acc:HGNC:36301]	0.615427
DMTF1	cyclin D binding myb like transcription factor 1 [Source:HGNC Symbol;Acc:HGNC:14603]	0.615088
PIK3R1	phosphoinositide-3-kinase regulatory subunit 1 [Source:HGNC Symbol;Acc:HGNC:8979]	0.615047
RNU6-769P	RNA, U6 small nuclear 769, pseudogene [Source:HGNC Symbol;Acc:HGNC:47732]	0.615022
GCNT1P3	glucosaminyl (N-acetyl) transferase 1 pseudogene 3 [Source:HGNC Symbol;Acc:HGNC:37973]	0.615004
URB1	URB1 ribosome biogenesis homolog [Source:HGNC Symbol;Acc:HGNC:17344]	0.614897
XRCC2	X-ray repair cross complementing 2 [Source:HGNC Symbol;Acc:HGNC:12829]	0.614825
PAXIP1-DT	PAXIP1 divergent transcript [Source:HGNC Symbol;Acc:HGNC:27328]	0.614653
HMGN5	high mobility group nucleosome binding domain 5 [Source:HGNC Symbol;Acc:HGNC:8013]	0.614429
GGCX	gamma-glutamyl carboxylase [Source:HGNC Symbol;Acc:HGNC:4247]	0.614313
KLF4	KLF transcription factor 4 [Source:HGNC Symbol;Acc:HGNC:6348]	0.613938
PKMP4	pyruvate kinase M1/2 pseudogene 4 [Source:HGNC Symbol;Acc:HGNC:44246]	0.613935
PRR29	proline rich 29 [Source:HGNC Symbol;Acc:HGNC:25673]	0.613497
RPAP2	RNA polymerase II associated protein 2 [Source:HGNC Symbol;Acc:HGNC:25791]	0.612502
LHFPL3-AS2	LHFPL3 antisense RNA 2 [Source:HGNC Symbol;Acc:HGNC:44106]	0.612215
CCNH	cyclin H [Source:HGNC Symbol;Acc:HGNC:1594]	0.611898
OLFML1	olfactomedin like 1 [Source:HGNC Symbol;Acc:HGNC:24473]	0.611829
STX18	syntaxin 18 [Source:HGNC Symbol;Acc:HGNC:15942]	0.611571
DPY19L2P2	DPY19L2 pseudogene 2 [Source:HGNC Symbol;Acc:HGNC:21764]	0.611329
SETDB2	SET domain bifurcated histone lysine methyltransferase 2 [Source:HGNC Symbol;Acc:HGNC:20263]	0.610933
ANKRD33B	ankyrin repeat domain 33B [Source:HGNC Symbol;Acc:HGNC:35240]	0.61088
PALS2	protein associated with LIN7 2, MAGUK p55 family member [Source:HGNC Symbol;Acc:HGNC:18167]	0.610777
NAMPTP1	nicotinamide phosphoribosyltransferase pseudogene 1 [Source:HGNC Symbol;Acc:HGNC:17633]	0.610753
RN7SKP296	RN7SK pseudogene 296 [Source:HGNC Symbol;Acc:HGNC:46020]	0.610728
EGLN2	egl-9 family hypoxia inducible factor 2 [Source:HGNC Symbol;Acc:HGNC:14660]	0.610555
CIAO2AP2	CIAO2A pseudogene 2 [Source:HGNC Symbol;Acc:HGNC:43862]	0.61014
LINC02603	long intergenic non-protein coding RNA 2603 [Source:HGNC Symbol;Acc:HGNC:37186]	0.609843
TUBG1P	tubulin gamma 1 pseudogene [Source:HGNC Symbol;Acc:HGNC:12418]	0.609706
CYREN	cell cycle regulator of NHEJ [Source:HGNC Symbol;Acc:HGNC:22432]	0.609625
CFAP418	cilia and flagella associated protein 418 [Source:HGNC Symbol;Acc:HGNC:27232]	0.609155
OSER1	oxidative stress responsive serine rich 1 [Source:HGNC Symbol;Acc:HGNC:16105]	0.609061
KRI1	KRI1 homolog [Source:HGNC Symbol;Acc:HGNC:25769]	0.608877
ZMAT1	zinc finger matrin-type 1 [Source:HGNC Symbol;Acc:HGNC:29377]	0.6088
CCNB2	cyclin B2 [Source:HGNC Symbol;Acc:HGNC:1580]	0.608635
RPL29P16	ribosomal protein L29 (RPL29) pseudogene	0.608411
STAG2	stromal antigen 2 [Source:HGNC Symbol;Acc:HGNC:11355]	0.608
SSBP2	single stranded DNA binding protein 2 [Source:HGNC Symbol;Acc:HGNC:15831]	0.607974
SUCLA2	succinate-CoA ligase ADP-forming subunit beta [Source:HGNC Symbol;Acc:HGNC:11448]	0.607683
MIR4772	microRNA 4772 [Source:HGNC Symbol;Acc:HGNC:41741]	0.607224
CCDC154	coiled-coil domain containing 154 [Source:HGNC Symbol;Acc:HGNC:34454]	0.607025
ZSCAN16-AS1	ZSCAN16 antisense RNA 1 [Source:HGNC Symbol;Acc:HGNC:48982]	0.606761
EIF1P3	eukaryotic translation initiation factor 1 pseudogene 3 [Source:HGNC Symbol;Acc:HGNC:49616]	0.60653
RORB	RAR related orphan receptor B [Source:HGNC Symbol;Acc:HGNC:10259]	0.606451
NIPBL	NIPBL cohesin loading factor [Source:HGNC Symbol;Acc:HGNC:28862]	0.606413
CA2	carbonic anhydrase 2 [Source:HGNC Symbol;Acc:HGNC:1373]	0.606149
EEF1AKMT2	EEF1A lysine methyltransferase 2 [Source:HGNC Symbol;Acc:HGNC:33787]	0.606112
MRE11	MRE11 homolog, double strand break repair nuclease [Source:HGNC Symbol;Acc:HGNC:7230]	0.606089
CUL4B	cullin 4B [Source:HGNC Symbol;Acc:HGNC:2555]	0.605847
ARMCX1	armadillo repeat containing X-linked 1 [Source:HGNC Symbol;Acc:HGNC:18073]	0.605803
MIR4453HG	MIR4453 host gene [Source:HGNC Symbol;Acc:HGNC:25288]	0.605542
AQP9	aquaporin 9 [Source:HGNC Symbol;Acc:HGNC:643]	0.605098
HSP90AA3P	heat shock protein 90 alpha family class A member 3, pseudogene [Source:HGNC Symbol;Acc:HGNC:5254]	0.604897
P2RX4	purinergic receptor P2X 4 [Source:HGNC Symbol;Acc:HGNC:8535]	0.604647
ARL¬†9.00	ADP ribosylation factor like GTPase 9 [Source:HGNC Symbol;Acc:HGNC:23592]	0.604554
HADHAP2	HADHA pseudogene 2 [Source:HGNC Symbol;Acc:HGNC:38585]	0.603575
FXYD6-AS1	FXYD6 antisense RNA 1 [Source:HGNC Symbol;Acc:HGNC:56067]	0.603322
RNF103	ring finger protein 103 [Source:HGNC Symbol;Acc:HGNC:12859]	0.601949
ATG12P2	autophagy related 12 pseudogene 2 [Source:HGNC Symbol;Acc:HGNC:38605]	0.601722
ULBP3	UL16 binding protein 3 [Source:HGNC Symbol;Acc:HGNC:14895]	0.601397
PTPDC1	protein tyrosine phosphatase domain containing 1 [Source:HGNC Symbol;Acc:HGNC:30184]	0.600798
DOCK8	dedicator of cytokinesis 8 [Source:HGNC Symbol;Acc:HGNC:19191]	0.600351
RAB5A	RAB5A, member RAS oncogene family [Source:HGNC Symbol;Acc:HGNC:9783]	0.599775
IFIT5	interferon induced protein with tetratricopeptide repeats 5 [Source:HGNC Symbol;Acc:HGNC:13328]	0.599612
CMPK2	cytidine/uridine monophosphate kinase 2 [Source:HGNC Symbol;Acc:HGNC:27015]	0.599414
ANKRD9	ankyrin repeat domain 9 [Source:HGNC Symbol;Acc:HGNC:20096]	0.598934
DUSP6	dual specificity phosphatase 6 [Source:HGNC Symbol;Acc:HGNC:3072]	0.59883
NR4A2	nuclear receptor subfamily 4 group A member 2 [Source:HGNC Symbol;Acc:HGNC:7981]	0.59872
ARF4P1	ADP ribosylation factor 4 pseudogene 1 [Source:HGNC Symbol;Acc:HGNC:657]	0.59861
OSR2	odd-skipped related transciption factor 2 [Source:HGNC Symbol;Acc:HGNC:15830]	0.59779
EEF1A1P6	eukaryotic translation elongation factor 1 alpha 1 pseudogene 6 [Source:HGNC Symbol;Acc:HGNC:3201]	0.597692
DLAT	dihydrolipoamide S-acetyltransferase [Source:HGNC Symbol;Acc:HGNC:2896]	0.597623
RAB11B-AS1	RAB11B antisense RNA 1 [Source:HGNC Symbol;Acc:HGNC:44178]	0.597458
ARHGAP20	Rho GTPase activating protein 20 [Source:HGNC Symbol;Acc:HGNC:18357]	0.597294
CCDC85C	coiled-coil domain containing 85C [Source:HGNC Symbol;Acc:HGNC:35459]	0.596311
CERT1	ceramide transporter 1 [Source:HGNC Symbol;Acc:HGNC:2205]	0.596065
EEF1A1P25	eukaryotic translation elongation factor 1 alpha 1 pseudogene 25 [Source:HGNC Symbol;Acc:HGNC:37898]	0.595534
ENAM	enamelin [Source:HGNC Symbol;Acc:HGNC:3344]	0.595404
C1orf74	chromosome 1 open reading frame 74 [Source:HGNC Symbol;Acc:HGNC:26319]	0.59536
USP11	ubiquitin specific peptidase 11 [Source:HGNC Symbol;Acc:HGNC:12609]	0.595349
LINC01366	long intergenic non-protein coding RNA 1366 [Source:HGNC Symbol;Acc:HGNC:27416]	0.595332
ST8SIA4	ST8 alpha-N-acetyl-neuraminide alpha-2,8-sialyltransferase 4 [Source:HGNC Symbol;Acc:HGNC:10871]	0.594881
RPGR	retinitis pigmentosa GTPase regulator [Source:HGNC Symbol;Acc:HGNC:10295]	0.594865
RHEBP2	RHEB pseudogene 2 [Source:HGNC Symbol;Acc:HGNC:44991]	0.594278
EDNRB	endothelin receptor type B [Source:HGNC Symbol;Acc:HGNC:3180]	0.594241
SF3A3P2	splicing factor 3a, subunit 3 pseudogene 2 [Source:HGNC Symbol;Acc:HGNC:23277]	0.594124
ECT2	epithelial cell transforming 2 [Source:HGNC Symbol;Acc:HGNC:3155]	0.594055
WARS1	tryptophanyl-tRNA synthetase 1 [Source:HGNC Symbol;Acc:HGNC:12729]	0.59387
CHCHD10	coiled-coil-helix-coiled-coil-helix domain containing 10 [Source:HGNC Symbol;Acc:HGNC:15559]	0.59307
SKAP2	src kinase associated phosphoprotein 2 [Source:HGNC Symbol;Acc:HGNC:15687]	0.592961
PIGA	phosphatidylinositol glycan anchor biosynthesis class A [Source:HGNC Symbol;Acc:HGNC:8957]	0.592796
LAMP5-AS1	LAMP5 antisense RNA 1 [Source:HGNC Symbol;Acc:HGNC:40754]	0.592545
RPL14P1	ribosomal protein L14 pseudogene 1 [Source:HGNC Symbol;Acc:HGNC:31384]	0.592331
HNRNPCP4	heterogeneous nuclear ribonucleoprotein C pseudogene 4 [Source:HGNC Symbol;Acc:HGNC:48816]	0.591815
ARL¬†3.00	ADP ribosylation factor like GTPase 3 [Source:HGNC Symbol;Acc:HGNC:694]	0.591777
LATS2	large tumor suppressor kinase 2 [Source:HGNC Symbol;Acc:HGNC:6515]	0.591498
RGS17P1	regulator of G protein signaling 17 pseudogene 1 [Source:HGNC Symbol;Acc:HGNC:39729]	0.591225
FBXO22	F-box protein 22 [Source:HGNC Symbol;Acc:HGNC:13593]	0.590939
CCNYL7	cyclin Y like 7 (pseudogene) [Source:HGNC Symbol;Acc:HGNC:54659]	0.590828
UBR5	ubiquitin protein ligase E3 component n-recognin 5 [Source:HGNC Symbol;Acc:HGNC:16806]	0.590799
RPL21P121	ribosomal protein L21 pseudogene 121 [Source:HGNC Symbol;Acc:HGNC:36429]	0.590227
TPT1P1	TPT1 pseudogene 1 [Source:HGNC Symbol;Acc:HGNC:16742]	0.590096
SPTSSA	serine palmitoyltransferase small subunit A [Source:HGNC Symbol;Acc:HGNC:20361]	0.590017
TET2-AS1	TET2 antisense RNA 1 [Source:HGNC Symbol;Acc:HGNC:41125]	0.589961
LPIN2	lipin 2 [Source:HGNC Symbol;Acc:HGNC:14450]	0.589819
TCEAL9	transcription elongation factor A like 9 [Source:HGNC Symbol;Acc:HGNC:30084]	0.588945
SH2D6	SH2 domain containing 6 [Source:HGNC Symbol;Acc:HGNC:30439]	0.588862
WBP4	WW domain binding protein 4 [Source:HGNC Symbol;Acc:HGNC:12739]	0.588836
RPL13AP6	ribosomal protein L13a pseudogene 6 [Source:HGNC Symbol;Acc:HGNC:23737]	0.58868
SYT9	synaptotagmin 9 [Source:HGNC Symbol;Acc:HGNC:19265]	0.588343
RPL13AP12	ribosomal protein L13a pseudogene 12 [Source:HGNC Symbol;Acc:HGNC:35673]	0.587938
CENPW	centromere protein W [Source:HGNC Symbol;Acc:HGNC:21488]	0.587888
PLA2G4C	phospholipase A2 group IVC [Source:HGNC Symbol;Acc:HGNC:9037]	0.587867
CIR1P1	CIR1 pseudogene 1 [Source:HGNC Symbol;Acc:HGNC:44011]	0.58784
OR7E25P	olfactory receptor family 7 subfamily E member 25 pseudogene [Source:HGNC Symbol;Acc:HGNC:8397]	0.587324
CDC26P1	cell division cycle 26 pseudogene 1 [Source:HGNC Symbol;Acc:HGNC:22770]	0.587107
RNY4P16	RNY4 pseudogene 16 [Source:HGNC Symbol;Acc:HGNC:34066]	0.587053
ZNF600	zinc finger protein 600 [Source:HGNC Symbol;Acc:HGNC:30951]	0.586864
PIGBOS1	PIGB opposite strand 1 [Source:HGNC Symbol;Acc:HGNC:50696]	0.586207
CEP192	centrosomal protein 192 [Source:HGNC Symbol;Acc:HGNC:25515]	0.586012
CHMP5	charged multivesicular body protein 5 [Source:HGNC Symbol;Acc:HGNC:26942]	0.585863
STT3B	STT3 oligosaccharyltransferase complex catalytic subunit B [Source:HGNC Symbol;Acc:HGNC:30611]	0.585825
PCBP2P2	poly(rC) binding protein 2 pseudogene 2 [Source:HGNC Symbol;Acc:HGNC:8650]	0.585611
RPL11P3	ribosomal protein L11 pseudogene 3 [Source:HGNC Symbol;Acc:HGNC:36342]	0.585542
CALM2P2	calmodulin 2 pseudogene 2 [Source:HGNC Symbol;Acc:HGNC:1447]	0.585323
ATP2C1	ATPase secretory pathway Ca2+ transporting 1 [Source:HGNC Symbol;Acc:HGNC:13211]	0.585046
TIRAP-AS1	TIRAP antisense RNA 1 [Source:HGNC Symbol;Acc:HGNC:56069]	0.584747
APAF1	apoptotic peptidase activating factor 1 [Source:HGNC Symbol;Acc:HGNC:576]	0.584219
TRAPPC3L	trafficking protein particle complex subunit 3L [Source:HGNC Symbol;Acc:HGNC:21090]	0.584012
IGHMBP2	immunoglobulin mu DNA binding protein 2 [Source:HGNC Symbol;Acc:HGNC:5542]	0.583914
SNX16	sorting nexin 16 [Source:HGNC Symbol;Acc:HGNC:14980]	0.583703
TTC21B-AS1	TTC21B antisense RNA 1 [Source:HGNC Symbol;Acc:HGNC:41115]	0.583257
RN7SL36P	RNA, 7SL, cytoplasmic 36, pseudogene [Source:HGNC Symbol;Acc:HGNC:46052]	0.583168
QTRT2	queuine tRNA-ribosyltransferase accessory subunit 2 [Source:HGNC Symbol;Acc:HGNC:25771]	0.583164
FCGR1CP	Fc gamma receptor Ic, pseudogene [Source:HGNC Symbol;Acc:HGNC:3615]	0.583051
HNRNPA3	heterogeneous nuclear ribonucleoprotein A3 [Source:HGNC Symbol;Acc:HGNC:24941]	0.583008
MTCO3P11	MT-CO3 pseudogene 11 [Source:HGNC Symbol;Acc:HGNC:52041]	0.582891
LINC00886	long intergenic non-protein coding RNA 886 [Source:HGNC Symbol;Acc:HGNC:48572]	0.582871
RDXP1	RDX pseudogene 1 [Source:HGNC Symbol;Acc:HGNC:9945]	0.582846
SLC6A12	solute carrier family 6 member 12 [Source:HGNC Symbol;Acc:HGNC:11045]	0.582373
UBE2D3P2	ubiquitin conjugating enzyme E2 D3 pseudogene 2 [Source:HGNC Symbol;Acc:HGNC:39010]	0.582297
RPL36P12	ribosomal protein L36 pseudogene 12 [Source:HGNC Symbol;Acc:HGNC:35590]	0.582173
ARMCX7P	armadillo repeat containing X-linked 7, pseudogene [Source:HGNC Symbol;Acc:HGNC:49917]	0.581683
NXF1	nuclear RNA export factor 1 [Source:HGNC Symbol;Acc:HGNC:8071]	0.581489
GNA13	G protein subunit alpha 13 [Source:HGNC Symbol;Acc:HGNC:4381]	0.58131
ZNF853	zinc finger protein 853 [Source:HGNC Symbol;Acc:HGNC:21767]	0.581256
TCEAL3	transcription elongation factor A like 3 [Source:HGNC Symbol;Acc:HGNC:28247]	0.580985
MEF2C	myocyte enhancer factor 2C [Source:HGNC Symbol;Acc:HGNC:6996]	0.580899
DNAH3	dynein axonemal heavy chain 3 [Source:HGNC Symbol;Acc:HGNC:2949]	0.580614
ANXA1	annexin A1 [Source:HGNC Symbol;Acc:HGNC:533]	0.580482
OR2W6P	olfactory receptor family 2 subfamily W member 6 pseudogene [Source:HGNC Symbol;Acc:HGNC:15072]	0.580303
RIMKLB	ribosomal modification protein rimK like family member B [Source:HGNC Symbol;Acc:HGNC:29228]	0.580059
GLA	galactosidase alpha [Source:HGNC Symbol;Acc:HGNC:4296]	0.579979
LINC02102	long intergenic non-protein coding RNA 2102 [Source:HGNC Symbol;Acc:HGNC:52957]	0.579129
RBKS	ribokinase [Source:HGNC Symbol;Acc:HGNC:30325]	0.579126
C4orf46	chromosome 4 open reading frame 46 [Source:HGNC Symbol;Acc:HGNC:27320]	0.578925
ALG14	ALG14 UDP-N-acetylglucosaminyltransferase subunit [Source:HGNC Symbol;Acc:HGNC:28287]	0.578909
RPL15P8	ribosomal protein L15 (RPL15) pseudogene	0.578565
TMEM109	transmembrane protein 109 [Source:HGNC Symbol;Acc:HGNC:28771]	0.578541
MASTL	microtubule associated serine/threonine kinase like [Source:HGNC Symbol;Acc:HGNC:19042]	0.578529
TAX1BP1	Tax1 binding protein 1 [Source:HGNC Symbol;Acc:HGNC:11575]	0.57834
PTEN	phosphatase and tensin homolog [Source:HGNC Symbol;Acc:HGNC:9588]	0.578119
LY6G5B	lymphocyte antigen 6 family member G5B [Source:HGNC Symbol;Acc:HGNC:13931]	0.577839
HNRNPA3P12	heterogeneous nuclear ribonucleoprotein A3 pseudogene 12 [Source:HGNC Symbol;Acc:HGNC:48758]	0.577736
RNU6-805P	RNA, U6 small nuclear 805, pseudogene [Source:HGNC Symbol;Acc:HGNC:47768]	0.577669
HHLA3	HERV-H LTR-associating 3 [Source:HGNC Symbol;Acc:HGNC:4906]	0.577573
ATP2B4	ATPase plasma membrane Ca2+ transporting 4 [Source:HGNC Symbol;Acc:HGNC:817]	0.577224
UBE2Q1-AS1	UBE2Q1 antisense RNA 1 [Source:HGNC Symbol;Acc:HGNC:40722]	0.577222
RPL31P46	ribosomal protein L31 pseudogene 46 [Source:HGNC Symbol;Acc:HGNC:35559]	0.577159
RPL22P1	ribosomal protein L22 pseudogene 1 [Source:HGNC Symbol;Acc:HGNC:17998]	0.577159
IFIT6P	interferon induced protein with tetratricopeptide repeats 6, pseudogene [Source:HGNC Symbol;Acc:HGNC:38020]	0.57715
SMU1P1	SMU1 pseudogene 1 [Source:HGNC Symbol;Acc:HGNC:54527]	0.576674
RPGRIP1L	RPGRIP1 like [Source:HGNC Symbol;Acc:HGNC:29168]	0.576646
PLIN2	perilipin 2 [Source:HGNC Symbol;Acc:HGNC:248]	0.576605
NAT1	N-acetyltransferase 1 [Source:HGNC Symbol;Acc:HGNC:7645]	0.576093
RNASEH1	ribonuclease H1 [Source:HGNC Symbol;Acc:HGNC:18466]	0.575992
TOMM22	translocase of outer mitochondrial membrane 22 [Source:HGNC Symbol;Acc:HGNC:18002]	0.575963
TCF7L2	transcription factor 7 like 2 [Source:HGNC Symbol;Acc:HGNC:11641]	0.57586
GPD2	glycerol-3-phosphate dehydrogenase 2 [Source:HGNC Symbol;Acc:HGNC:4456]	0.575616
DEPDC7	DEP domain containing 7 [Source:HGNC Symbol;Acc:HGNC:29899]	0.575452
XNDC1N	XRCC1 N-terminal domain containing 1, N-terminal like [Source:HGNC Symbol;Acc:HGNC:54661]	0.575277
LCP2	lymphocyte cytosolic protein 2 [Source:HGNC Symbol;Acc:HGNC:6529]	0.575151
MRPL33	mitochondrial ribosomal protein L33 [Source:HGNC Symbol;Acc:HGNC:14487]	0.575095
NFE2L3P1	nuclear factor, erythroid 2 like 3 pseudogene 1 [Source:HGNC Symbol;Acc:HGNC:22278]	0.575022
BCL2L14	BCL2 like 14 [Source:HGNC Symbol;Acc:HGNC:16657]	0.574399
BABAM2	BRISC and BRCA1 A complex member 2 [Source:HGNC Symbol;Acc:HGNC:1106]	0.574379
RAB3IP	RAB3A interacting protein [Source:HGNC Symbol;Acc:HGNC:16508]	0.574369
RIN2	Ras and Rab interactor 2 [Source:HGNC Symbol;Acc:HGNC:18750]	0.574075
EEF1DP1	eukaryotic translation elongation factor 1 delta pseudogene 1 [Source:HGNC Symbol;Acc:HGNC:32474]	0.573758
UBL3	ubiquitin like 3 [Source:HGNC Symbol;Acc:HGNC:12504]	0.573602
URGCP	upregulator of cell proliferation [Source:HGNC Symbol;Acc:HGNC:30890]	0.573572
C17orf49	chromosome 17 open reading frame 49 [Source:HGNC Symbol;Acc:HGNC:28737]	0.572946
UST	uronyl 2-sulfotransferase [Source:HGNC Symbol;Acc:HGNC:17223]	0.572727
EML4	EMAP like 4 [Source:HGNC Symbol;Acc:HGNC:1316]	0.572185
SUCNR1	succinate receptor 1 [Source:HGNC Symbol;Acc:HGNC:4542]	0.572123
ZC3H11B	zinc finger CCCH-type containing 11B [Source:HGNC Symbol;Acc:HGNC:25659]	0.571742
BUB1	BUB1 mitotic checkpoint serine/threonine kinase [Source:HGNC Symbol;Acc:HGNC:1148]	0.571253
ENSG00000287126	novel transcript	0.571174
SNX6P1	sorting nexin 6 pseudogene 1 [Source:HGNC Symbol;Acc:HGNC:41511]	0.569968
RBM39P1	RBM39 pseudogene 1 [Source:HGNC Symbol;Acc:HGNC:54942]	0.569176
SRPK2	SRSF protein kinase 2 [Source:HGNC Symbol;Acc:HGNC:11306]	0.569129
OAS1	2'-5'-oligoadenylate synthetase 1 [Source:HGNC Symbol;Acc:HGNC:8086]	0.569065
CCRL2	C-C motif chemokine receptor like 2 [Source:HGNC Symbol;Acc:HGNC:1612]	0.569007
C3orf38	chromosome 3 open reading frame 38 [Source:HGNC Symbol;Acc:HGNC:28384]	0.568938
MIR4435-2HG	MIR4435-2 host gene [Source:HGNC Symbol;Acc:HGNC:35163]	0.568738
S1PR3	sphingosine-1-phosphate receptor 3 [Source:HGNC Symbol;Acc:HGNC:3167]	0.568294
RPS11	ribosomal protein S11 [Source:HGNC Symbol;Acc:HGNC:10384]	0.568094
ITM2B	integral membrane protein 2B [Source:HGNC Symbol;Acc:HGNC:6174]	0.567527
CACNA1A	calcium voltage-gated channel subunit alpha1 A [Source:HGNC Symbol;Acc:HGNC:1388]	0.56723
UBE2Z	ubiquitin conjugating enzyme E2 Z [Source:HGNC Symbol;Acc:HGNC:25847]	0.566871
RBM38	RNA binding motif protein 38 [Source:HGNC Symbol;Acc:HGNC:15818]	0.566854
NDUFB2	NADH:ubiquinone oxidoreductase subunit B2 [Source:HGNC Symbol;Acc:HGNC:7697]	0.565883
RNA5SP283	RNA, 5S ribosomal pseudogene 283 [Source:HGNC Symbol;Acc:HGNC:43183]	0.565811
IDO1	indoleamine 2,3-dioxygenase 1 [Source:HGNC Symbol;Acc:HGNC:6059]	0.564969
CYTOR	cytoskeleton regulator RNA [Source:HGNC Symbol;Acc:HGNC:28717]	0.563945
TMPRSS13	transmembrane serine protease 13 [Source:HGNC Symbol;Acc:HGNC:29808]	0.563441
SUCLA2P3	SUCLA2 pseudogene 3 [Source:HGNC Symbol;Acc:HGNC:38103]	0.56321
TIPARP	TCDD inducible poly(ADP-ribose) polymerase [Source:HGNC Symbol;Acc:HGNC:23696]	0.562968
DTX3L	deltex E3 ubiquitin ligase 3L [Source:HGNC Symbol;Acc:HGNC:30323]	0.562956
PTGS2	prostaglandin-endoperoxide synthase 2 [Source:HGNC Symbol;Acc:HGNC:9605]	0.562904
AHSA2P	activator of HSP90 ATPase homolog 2, pseudogene [Source:HGNC Symbol;Acc:HGNC:20437]	0.562704
RPL35	ribosomal protein L35 [Source:HGNC Symbol;Acc:HGNC:10344]	0.562384
MIR4727	microRNA 4727 [Source:HGNC Symbol;Acc:HGNC:41709]	0.562081
WHAMMP4	WHAMM pseudogene 4 [Source:HGNC Symbol;Acc:HGNC:55700]	0.561374
CFLAR	CASP8 and FADD like apoptosis regulator [Source:HGNC Symbol;Acc:HGNC:1876]	0.561289
GRID2IP	Grid2 interacting protein [Source:HGNC Symbol;Acc:HGNC:18464]	0.561101
RPL18	ribosomal protein L18 [Source:HGNC Symbol;Acc:HGNC:10310]	0.560991
ATP5F1E	ATP synthase F1 subunit epsilon [Source:HGNC Symbol;Acc:HGNC:838]	0.560678
OSBPL9P2	oxysterol binding protein like 9 pseudogene 2 [Source:HGNC Symbol;Acc:HGNC:48732]	0.560638
PROSER1	proline and serine rich 1 [Source:HGNC Symbol;Acc:HGNC:20291]	0.560512
MAEL	maelstrom spermatogenic transposon silencer [Source:HGNC Symbol;Acc:HGNC:25929]	0.560505
RN7SL110P	RNA, 7SL, cytoplasmic 110, pseudogene [Source:HGNC Symbol;Acc:HGNC:46126]	0.560484
CDC42P5	cell division cycle 42 pseudogene 5 [Source:HGNC Symbol;Acc:HGNC:44429]	0.559898
MIR3945	microRNA 3945 [Source:HGNC Symbol;Acc:HGNC:38954]	0.559865
SSH2	slingshot protein phosphatase 2 [Source:HGNC Symbol;Acc:HGNC:30580]	0.559821
RPS6	ribosomal protein S6 [Source:HGNC Symbol;Acc:HGNC:10429]	0.559721
CDC42-IT1	CDC42 intronic transcript 1 [Source:HGNC Symbol;Acc:HGNC:41317]	0.559712
RPSAP61	ribosomal protein SA pseudogene 61 [Source:HGNC Symbol;Acc:HGNC:36760]	0.5595
FZD4	frizzled class receptor 4 [Source:HGNC Symbol;Acc:HGNC:4042]	0.559416
PTENP1	phosphatase and tensin homolog pseudogene 1 [Source:HGNC Symbol;Acc:HGNC:9589]	0.559403
ZNF362	zinc finger protein 362 [Source:HGNC Symbol;Acc:HGNC:18079]	0.559119
GALK1	galactokinase 1 [Source:HGNC Symbol;Acc:HGNC:4118]	0.558871
ROGDI	rogdi atypical leucine zipper [Source:HGNC Symbol;Acc:HGNC:29478]	0.55884
ADCY7	adenylate cyclase 7 [Source:HGNC Symbol;Acc:HGNC:238]	0.558813
RPL23AP23	ribosomal protein L23a pseudogene 23 [Source:HGNC Symbol;Acc:HGNC:36272]	0.558417
PIK3AP1	phosphoinositide-3-kinase adaptor protein 1 [Source:HGNC Symbol;Acc:HGNC:30034]	0.557505
ATP6V1G1P4	ATPase H+ transporting V1 subunit G1 pseudogene 4 [Source:HGNC Symbol;Acc:HGNC:37671]	0.557216
TPT1P5	TPT1 pseudogene 5 [Source:HGNC Symbol;Acc:HGNC:49296]	0.557123
ABI1	abl interactor 1 [Source:HGNC Symbol;Acc:HGNC:11320]	0.557115
TMEM192	transmembrane protein 192 [Source:HGNC Symbol;Acc:HGNC:26775]	0.557096
LGALS9B	galectin 9B [Source:HGNC Symbol;Acc:HGNC:24842]	0.556883
SPTA1	spectrin alpha, erythrocytic 1 [Source:HGNC Symbol;Acc:HGNC:11272]	0.556682
NT5C3AP1	NT5C3A pseudogene 1 [Source:HGNC Symbol;Acc:HGNC:18530]	0.556576
TENT4B	terminal nucleotidyltransferase 4B [Source:HGNC Symbol;Acc:HGNC:30758]	0.556455
PPP4R2P2	protein phosphatase 4, regulatory subunit 2 (PPP4R2) pseudogene	0.556108
MAPK1	mitogen-activated protein kinase 1 [Source:HGNC Symbol;Acc:HGNC:6871]	0.555818
SNHG32	small nucleolar RNA host gene 32 [Source:HGNC Symbol;Acc:HGNC:19078]	0.555682
HNRNPC	heterogeneous nuclear ribonucleoprotein C [Source:HGNC Symbol;Acc:HGNC:5035]	0.555666
WDR5B-DT	WDR5B divergent transcript [Source:HGNC Symbol;Acc:HGNC:55192]	0.555631
YME1L1	YME1 like 1 ATPase [Source:HGNC Symbol;Acc:HGNC:12843]	0.555589
LACTB	lactamase beta [Source:HGNC Symbol;Acc:HGNC:16468]	0.555491
GKAP1	G kinase anchoring protein 1 [Source:HGNC Symbol;Acc:HGNC:17496]	0.554234
RPL9P18	ribosomal protein L9 pseudogene 18 [Source:HGNC Symbol;Acc:HGNC:36954]	0.554127
STIMATE-MUSTN1	STIMATE-MUSTN1 readthrough [Source:HGNC Symbol;Acc:HGNC:38834]	0.554068
USP1	ubiquitin specific peptidase 1 [Source:HGNC Symbol;Acc:HGNC:12607]	0.553947
RPL31P19	ribosomal protein L31 (RPL31) pseudogene	0.553597
RAB21	RAB21, member RAS oncogene family [Source:HGNC Symbol;Acc:HGNC:18263]	0.553481
MSX1	msh homeobox 1 [Source:HGNC Symbol;Acc:HGNC:7391]	0.553408
TSPAN13	tetraspanin 13 [Source:HGNC Symbol;Acc:HGNC:21643]	0.55295
LINC01943	long intergenic non-protein coding RNA 1943 [Source:HGNC Symbol;Acc:HGNC:52767]	0.552871
BAZ2B-AS1	BAZ2B antisense RNA 1 [Source:HGNC Symbol;Acc:HGNC:55862]	0.55258
CD33	CD33 molecule [Source:HGNC Symbol;Acc:HGNC:1659]	0.55242
CSAG3	CSAG family member 3 [Source:HGNC Symbol;Acc:HGNC:26237]	0.552291
JMJD1C	jumonji domain containing 1C [Source:HGNC Symbol;Acc:HGNC:12313]	0.552039
RPL6P12	ribosomal protein L6 pseudogene 12 [Source:HGNC Symbol;Acc:HGNC:35681]	0.55194
RNU4-47P	RNA, U4 small nuclear 47, pseudogene [Source:HGNC Symbol;Acc:HGNC:46983]	0.551859
IDO2	indoleamine 2,3-dioxygenase 2 [Source:HGNC Symbol;Acc:HGNC:27269]	0.551684
IFNWP15	interferon omega 1 pseudogene 15 [Source:HGNC Symbol;Acc:HGNC:5449]	0.551681
RPL23AP57	ribosomal protein L23a pseudogene 57 [Source:HGNC Symbol;Acc:HGNC:36971]	0.551535
SAMD9	sterile alpha motif domain containing 9 [Source:HGNC Symbol;Acc:HGNC:1348]	0.551378
RPL31	ribosomal protein L31 [Source:HGNC Symbol;Acc:HGNC:10334]	0.551323
MT-TC	mitochondrially encoded tRNA-Cys (UGU/C) [Source:HGNC Symbol;Acc:HGNC:7477]	0.551279
STX18-AS1	STX18 antisense RNA 1 (head to head) [Source:HGNC Symbol;Acc:HGNC:48877]	0.551172
RPS6KA5	ribosomal protein S6 kinase A5 [Source:HGNC Symbol;Acc:HGNC:10434]	0.551102
SLC18A2	solute carrier family 18 member A2 [Source:HGNC Symbol;Acc:HGNC:10935]	0.55109
ENSAP2	endosulfine alpha pseudogene 2 [Source:HGNC Symbol;Acc:HGNC:20011]	0.550924
FAM169A	family with sequence similarity 169 member A [Source:HGNC Symbol;Acc:HGNC:29138]	0.54975
BRD7	bromodomain containing 7 [Source:HGNC Symbol;Acc:HGNC:14310]	0.549716
CD2	CD2 molecule [Source:HGNC Symbol;Acc:HGNC:1639]	0.549633
CLMN	calmin [Source:HGNC Symbol;Acc:HGNC:19972]	0.549411
CDKN2A	cyclin dependent kinase inhibitor 2A [Source:HGNC Symbol;Acc:HGNC:1787]	0.549281
NFE2L3	NFE2 like bZIP transcription factor 3 [Source:HGNC Symbol;Acc:HGNC:7783]	0.549234
MIR302A	microRNA 302a [Source:HGNC Symbol;Acc:HGNC:31623]	0.549223
XBP1	X-box binding protein 1 [Source:HGNC Symbol;Acc:HGNC:12801]	0.549196
VCPIP1	valosin containing protein interacting protein 1 [Source:HGNC Symbol;Acc:HGNC:30897]	0.549192
GCLC-AS1	novel transcript	0.548941
NECAP1	NECAP endocytosis associated 1 [Source:HGNC Symbol;Acc:HGNC:24539]	0.548543
UBA52P5	ubiquitin A-52 residue ribosomal protein fusion product 1 pseudogene 5 [Source:HGNC Symbol;Acc:HGNC:36993]	0.548094
LINC02399	long intergenic non-protein coding RNA 2399 [Source:HGNC Symbol;Acc:HGNC:53326]	0.548039
LYPLAL1	lysophospholipase like 1 [Source:HGNC Symbol;Acc:HGNC:20440]	0.547909
IFFO2	intermediate filament family orphan 2 [Source:HGNC Symbol;Acc:HGNC:27006]	0.547846
PRO1804	uncharacterized LOC100133319 [Source:NCBI gene (formerly Entrezgene);Acc:100133319]	0.547743
SCUBE3-AS1	novel transcript, antisense to SCUBE3	0.547651
HSBP1P2	heat shock factor binding protein 1 pseudogene 2 [Source:HGNC Symbol;Acc:HGNC:37300]	0.547524
CFAP298-TCP10L	CFAP298-TCP10L readthrough [Source:HGNC Symbol;Acc:HGNC:54636]	0.547353
PABPC1P4	poly(A) binding protein cytoplasmic 1 pseudogene 4 [Source:HGNC Symbol;Acc:HGNC:8563]	0.5473
FAM153CP	family with sequence similarity 153 member C, pseudogene [Source:HGNC Symbol;Acc:HGNC:33936]	0.547159
AP1G1	adaptor related protein complex 1 subunit gamma 1 [Source:HGNC Symbol;Acc:HGNC:555]	0.547027
WFDC3	WAP four-disulfide core domain 3 [Source:HGNC Symbol;Acc:HGNC:15957]	0.547001
CSTF3	cleavage stimulation factor subunit 3 [Source:HGNC Symbol;Acc:HGNC:2485]	0.54695
PPP1R21-DT	PPP1R21 divergent transcript [Source:HGNC Symbol;Acc:HGNC:55206]	0.546924
NHLH1	nescient helix-loop-helix 1 [Source:HGNC Symbol;Acc:HGNC:7817]	0.54659
SNF8	SNF8 subunit of ESCRT-II [Source:HGNC Symbol;Acc:HGNC:17028]	0.546476
GCAT	glycine C-acetyltransferase [Source:HGNC Symbol;Acc:HGNC:4188]	0.54644
TNFAIP3	TNF alpha induced protein 3 [Source:HGNC Symbol;Acc:HGNC:11896]	0.546361
GPBP1	GC-rich promoter binding protein 1 [Source:HGNC Symbol;Acc:HGNC:29520]	0.546139
BTK	Bruton tyrosine kinase [Source:HGNC Symbol;Acc:HGNC:1133]	0.545859
CCNK	cyclin K [Source:HGNC Symbol;Acc:HGNC:1596]	0.545483
DSTYK	dual serine/threonine and tyrosine protein kinase [Source:HGNC Symbol;Acc:HGNC:29043]	0.545305
OXNAD1	oxidoreductase NAD binding domain containing 1 [Source:HGNC Symbol;Acc:HGNC:25128]	0.545243
PIP4P1	phosphatidylinositol-4,5-bisphosphate 4-phosphatase 1 [Source:HGNC Symbol;Acc:HGNC:19299]	0.545234
IKBIP	IKBKB interacting protein [Source:HGNC Symbol;Acc:HGNC:26430]	0.54508
B4GALT5	beta-1,4-galactosyltransferase 5 [Source:HGNC Symbol;Acc:HGNC:928]	0.544554
EIF3IP1	eukaryotic translation initiation factor 3 subunit I pseudogene 1 [Source:HGNC Symbol;Acc:HGNC:13277]	0.544405
SPAG1	sperm associated antigen 1 [Source:HGNC Symbol;Acc:HGNC:11212]	0.54432
INSR	insulin receptor [Source:HGNC Symbol;Acc:HGNC:6091]	0.544223
RPL37P6	ribosomal protein L37 pseudogene 6 [Source:HGNC Symbol;Acc:HGNC:31080]	0.544157
RDX	radixin [Source:HGNC Symbol;Acc:HGNC:9944]	0.544108
CPVL	carboxypeptidase vitellogenic like [Source:HGNC Symbol;Acc:HGNC:14399]	0.544076
XIAP-AS1	XIAP antisense RNA 1 [Source:HGNC Symbol;Acc:HGNC:40078]	0.543945
PSMA3	proteasome 20S subunit alpha 3 [Source:HGNC Symbol;Acc:HGNC:9532]	0.5437
CCDC73	coiled-coil domain containing 73 [Source:HGNC Symbol;Acc:HGNC:23261]	0.543376
EVI2A	ecotropic viral integration site 2A [Source:HGNC Symbol;Acc:HGNC:3499]	0.543235
LIPA	lipase A, lysosomal acid type [Source:HGNC Symbol;Acc:HGNC:6617]	0.543008
RPS3AP6	RPS3A pseudogene 6 [Source:HGNC Symbol;Acc:HGNC:18630]	0.542663
RPS27P3	ribosomal protein S27 (RPS27) pseudogene	0.542536
RPL32	ribosomal protein L32 [Source:HGNC Symbol;Acc:HGNC:10336]	0.54249
CKAP2	cytoskeleton associated protein 2 [Source:HGNC Symbol;Acc:HGNC:1990]	0.542157
FXR1	FMR1 autosomal homolog 1 [Source:HGNC Symbol;Acc:HGNC:4023]	0.542151
LOC124905065	Small nucleolar RNA U3 [Source:RFAM;Acc:RF00012]	0.541957
HNRNPLL	heterogeneous nuclear ribonucleoprotein L like [Source:HGNC Symbol;Acc:HGNC:25127]	0.541844
RAF1	Raf-1 proto-oncogene, serine/threonine kinase [Source:HGNC Symbol;Acc:HGNC:9829]	0.541771
RPL12P25	ribosomal protein L12 pseudogene 25 [Source:HGNC Symbol;Acc:HGNC:37008]	0.541612
YWHAZP10	YWHAZ pseudogene 10 [Source:HGNC Symbol;Acc:HGNC:54939]	0.54134
NAPA-AS1	NAPA antisense RNA 1 [Source:HGNC Symbol;Acc:HGNC:44118]	0.541281
HCST	hematopoietic cell signal transducer [Source:HGNC Symbol;Acc:HGNC:16977]	0.541109
ZSWIM7	zinc finger SWIM-type containing 7 [Source:HGNC Symbol;Acc:HGNC:26993]	0.540906
TLE1	TLE family member 1, transcriptional corepressor [Source:HGNC Symbol;Acc:HGNC:11837]	0.540838
MED13	mediator complex subunit 13 [Source:HGNC Symbol;Acc:HGNC:22474]	0.540784
UBE2E1-AS1	UBE2E1 antisense RNA 1 [Source:HGNC Symbol;Acc:HGNC:40598]	0.540445
ENSG00000247131	novel transcript, antisense to RAB3IP	0.540372
ENSG00000245651	novel transcript	0.539844
RPS7P15	ribosomal protein S7 pseudogene 15 [Source:HGNC Symbol;Acc:HGNC:48878]	0.538834
ERI3	ERI1 exoribonuclease family member 3 [Source:HGNC Symbol;Acc:HGNC:17276]	0.538716
PLCB4	phospholipase C beta 4 [Source:HGNC Symbol;Acc:HGNC:9059]	0.53863
LINC02539	long intergenic non-protein coding RNA 2539 [Source:HGNC Symbol;Acc:HGNC:53572]	0.538351
ARHGAP15-AS1	ARHGAP15 antisense RNA 1 [Source:HGNC Symbol;Acc:HGNC:40949]	0.538232
RPS29P14	ribosomal protein S29 pseudogene 14 [Source:HGNC Symbol;Acc:HGNC:36471]	0.538143
MYCBP	MYC binding protein [Source:HGNC Symbol;Acc:HGNC:7554]	0.538142
HLA-DRA	major histocompatibility complex, class II, DR alpha [Source:HGNC Symbol;Acc:HGNC:4947]	0.538078
HINT1P1	histidine triad nucleotide binding protein 1 pseudogene 1 [Source:HGNC Symbol;Acc:HGNC:18467]	0.538065
RPS3P3	ribosomal protein S3 (RPS3) pseudogene	0.537838
APOA1	apolipoprotein A1 [Source:HGNC Symbol;Acc:HGNC:600]	0.53782
WDR46	WD repeat domain 46 [Source:HGNC Symbol;Acc:HGNC:13923]	0.537626
TNFSF18	TNF superfamily member 18 [Source:HGNC Symbol;Acc:HGNC:11932]	0.537345
ENSG00000287181	novel transcript	0.537207
ETF1	eukaryotic translation termination factor 1 [Source:HGNC Symbol;Acc:HGNC:3477]	0.536873
SLC31A1P1	solute carrier family 31 member 1 pseudogene 1 [Source:HGNC Symbol;Acc:HGNC:17124]	0.53684
C11orf96	chromosome 11 open reading frame 96 [Source:HGNC Symbol;Acc:HGNC:38675]	0.536818
QSER1	glutamine and serine rich 1 [Source:HGNC Symbol;Acc:HGNC:26154]	0.536581
USP9X	ubiquitin specific peptidase 9 X-linked [Source:HGNC Symbol;Acc:HGNC:12632]	0.53649
ZNF460-AS1	ZNF460 antisense RNA 1 [Source:HGNC Symbol;Acc:HGNC:53774]	0.536404
RPL30P13	ribosomal protein L30 pseudogene 13 [Source:HGNC Symbol;Acc:HGNC:36280]	0.536154
HELLS	helicase, lymphoid specific [Source:HGNC Symbol;Acc:HGNC:4861]	0.535907
RNU6-198P	RNA, U6 small nuclear 198, pseudogene [Source:HGNC Symbol;Acc:HGNC:47161]	0.535716
RNASEH2B	ribonuclease H2 subunit B [Source:HGNC Symbol;Acc:HGNC:25671]	0.535568
ENSG00000223969	novel transcript	0.535501
MIR222HG	miR222/221 cluster host gene [Source:HGNC Symbol;Acc:HGNC:49555]	0.535465
BTAF1	B-TFIID TATA-box binding protein associated factor 1 [Source:HGNC Symbol;Acc:HGNC:17307]	0.535427
ACTR5	actin related protein 5 [Source:HGNC Symbol;Acc:HGNC:14671]	0.53541
HAS3	hyaluronan synthase 3 [Source:HGNC Symbol;Acc:HGNC:4820]	0.535301
RPS24P19	ribosomal protein S24 pseudogene 19 [Source:HGNC Symbol;Acc:HGNC:35683]	0.534925
INO80D	INO80 complex subunit D [Source:HGNC Symbol;Acc:HGNC:25997]	0.534784
RNF32-AS1	RNF32 antisense RNA 1 [Source:HGNC Symbol;Acc:HGNC:40798]	0.534642
FAM111A	FAM111 trypsin like peptidase A [Source:HGNC Symbol;Acc:HGNC:24725]	0.534424
RPL23	ribosomal protein L23 [Source:HGNC Symbol;Acc:HGNC:10316]	0.534233
RNU6-979P	RNA, U6 small nuclear 979, pseudogene [Source:HGNC Symbol;Acc:HGNC:47942]	0.533797
MAN1A2	mannosidase alpha class 1A member 2 [Source:HGNC Symbol;Acc:HGNC:6822]	0.533572
AZIN1	antizyme inhibitor 1 [Source:HGNC Symbol;Acc:HGNC:16432]	0.533172
PDLIM4	PDZ and LIM domain 4 [Source:HGNC Symbol;Acc:HGNC:16501]	0.533059
DDX60L	DExD/H-box 60 like [Source:HGNC Symbol;Acc:HGNC:26429]	0.532924
ARHGEF38	Rho guanine nucleotide exchange factor 38 [Source:HGNC Symbol;Acc:HGNC:25968]	0.532851
WDR11-DT	WDR11 divergent transcript [Source:HGNC Symbol;Acc:HGNC:27437]	0.532321
NFATC3	nuclear factor of activated T cells 3 [Source:HGNC Symbol;Acc:HGNC:7777]	0.532319
CSNK1A1P3	casein kinase 1 alpha 1 pseudogene 3 [Source:HGNC Symbol;Acc:HGNC:38669]	0.53227
RPS25	ribosomal protein S25 [Source:HGNC Symbol;Acc:HGNC:10413]	0.532144
UNC5C	unc-5 netrin receptor C [Source:HGNC Symbol;Acc:HGNC:12569]	0.532119
AUTS2	activator of transcription and developmental regulator AUTS2 [Source:HGNC Symbol;Acc:HGNC:14262]	0.531671
RPS27AP5	ribosomal protein S27a pseudogene 5 [Source:HGNC Symbol;Acc:HGNC:36867]	0.531567
MS4A4A	membrane spanning 4-domains A4A [Source:HGNC Symbol;Acc:HGNC:13371]	0.531485
CLASP1	cytoplasmic linker associated protein 1 [Source:HGNC Symbol;Acc:HGNC:17088]	0.531389
CH25H	cholesterol 25-hydroxylase [Source:HGNC Symbol;Acc:HGNC:1907]	0.531351
INPPL1	inositol polyphosphate phosphatase like 1 [Source:HGNC Symbol;Acc:HGNC:6080]	0.531026
IL12A	interleukin 12A [Source:HGNC Symbol;Acc:HGNC:5969]	0.530925
HLA-F	major histocompatibility complex, class I, F [Source:HGNC Symbol;Acc:HGNC:4963]	0.53091
NXPE3	neurexophilin and PC-esterase domain family member 3 [Source:HGNC Symbol;Acc:HGNC:28238]	0.530757
RPS2P36	ribosomal protein S2 pseudogene 36 [Source:HGNC Symbol;Acc:HGNC:36784]	0.530544
LCDR	lysosome cell death regulator [Source:HGNC Symbol;Acc:HGNC:44308]	0.530178
HSD17B14	hydroxysteroid 17-beta dehydrogenase 14 [Source:HGNC Symbol;Acc:HGNC:23238]	0.529997
EPC2	enhancer of polycomb homolog 2 [Source:HGNC Symbol;Acc:HGNC:24543]	0.529988
SENP2	SUMO specific peptidase 2 [Source:HGNC Symbol;Acc:HGNC:23116]	0.5298
BARD1	BRCA1 associated RING domain 1 [Source:HGNC Symbol;Acc:HGNC:952]	0.529749
NACA3P	NACA family member 3, pseudogene [Source:HGNC Symbol;Acc:HGNC:33442]	0.529705
RPL27P6	ribosomal protein L27 pseudogene 6 [Source:HGNC Symbol;Acc:HGNC:36330]	0.528894
NEO1	neogenin 1 [Source:HGNC Symbol;Acc:HGNC:7754]	0.528809
IFI44	interferon induced protein 44 [Source:HGNC Symbol;Acc:HGNC:16938]	0.528774
RPL32P16	ribosomal protein L32 pseudogene 16 [Source:HGNC Symbol;Acc:HGNC:36086]	0.528671
PLPP3	phospholipid phosphatase 3 [Source:HGNC Symbol;Acc:HGNC:9229]	0.528456
GARS1	glycyl-tRNA synthetase 1 [Source:HGNC Symbol;Acc:HGNC:4162]	0.528301
FST	follistatin [Source:HGNC Symbol;Acc:HGNC:3971]	0.527876
RPL7P9	ribosomal protein L7 pseudogene 9 [Source:HGNC Symbol;Acc:HGNC:37028]	0.527307
PTS	6-pyruvoyltetrahydropterin synthase [Source:HGNC Symbol;Acc:HGNC:9689]	0.52675
CCDC137	coiled-coil domain containing 137 [Source:HGNC Symbol;Acc:HGNC:33451]	0.526694
EXT1	exostosin glycosyltransferase 1 [Source:HGNC Symbol;Acc:HGNC:3512]	0.526219
ETV3	ETS variant transcription factor 3 [Source:HGNC Symbol;Acc:HGNC:3492]	0.525839
NKX6-1	NK6 homeobox 1 [Source:HGNC Symbol;Acc:HGNC:7839]	0.52564
IRF6	interferon regulatory factor 6 [Source:HGNC Symbol;Acc:HGNC:6121]	0.525311
NIFK-AS1	NIFK antisense RNA 1 [Source:HGNC Symbol;Acc:HGNC:27385]	0.524868
ITFG2	integrin alpha FG-GAP repeat containing 2 [Source:HGNC Symbol;Acc:HGNC:30879]	0.524793
SEC61G	SEC61 translocon subunit gamma [Source:HGNC Symbol;Acc:HGNC:18277]	0.524658
ERICH1	glutamate rich 1 [Source:HGNC Symbol;Acc:HGNC:27234]	0.524334
NSUN5P1	NSUN5 pseudogene 1 [Source:HGNC Symbol;Acc:HGNC:19146]	0.524061
SLFNL1	schlafen like 1 [Source:HGNC Symbol;Acc:HGNC:26313]	0.523583
RPS20P4	ribosomal protein S20 pseudogene 4 [Source:HGNC Symbol;Acc:HGNC:10407]	0.523327
ZNF267	zinc finger protein 267 [Source:HGNC Symbol;Acc:HGNC:13060]	0.523177
CARD14	caspase recruitment domain family member 14 [Source:HGNC Symbol;Acc:HGNC:16446]	0.523076
ATOH8	atonal bHLH transcription factor 8 [Source:HGNC Symbol;Acc:HGNC:24126]	0.522966
ELF1	E74 like ETS transcription factor 1 [Source:HGNC Symbol;Acc:HGNC:3316]	0.522879
IFIT1P1	interferon induced protein with tetratricopeptide repeats 1 pseudogene 1 [Source:HGNC Symbol;Acc:HGNC:5408]	0.522855
FRMD3-AS1	FRMD3 antisense RNA 1 [Source:HGNC Symbol;Acc:HGNC:55790]	0.522562
EIF4A2P3	eukaryotic translation initiation factor 4A2 pseudogene 3 [Source:HGNC Symbol;Acc:HGNC:45100]	0.522555
MTND5P32	MT-ND5 pseudogene 32 [Source:HGNC Symbol;Acc:HGNC:51951]	0.522449
RN7SL124P	RNA, 7SL, cytoplasmic 124, pseudogene [Source:HGNC Symbol;Acc:HGNC:46140]	0.522281
REXO5	RNA exonuclease 5 [Source:HGNC Symbol;Acc:HGNC:24661]	0.522252
CLK1	CDC like kinase 1 [Source:HGNC Symbol;Acc:HGNC:2068]	0.522064
AGER	advanced glycosylation end-product specific receptor [Source:HGNC Symbol;Acc:HGNC:320]	0.521971
BTN3A3	butyrophilin subfamily 3 member A3 [Source:HGNC Symbol;Acc:HGNC:1140]	0.521882
PTGER3	prostaglandin E receptor 3 [Source:HGNC Symbol;Acc:HGNC:9595]	0.52184
DICER1	dicer 1, ribonuclease III [Source:HGNC Symbol;Acc:HGNC:17098]	0.521745
NFKBIL1	NFKB inhibitor like 1 [Source:HGNC Symbol;Acc:HGNC:7800]	0.521409
OARD1	O-acyl-ADP-ribose deacylase 1 [Source:HGNC Symbol;Acc:HGNC:21257]	0.520516
RNF152	ring finger protein 152 [Source:HGNC Symbol;Acc:HGNC:26811]	0.520442
TMSB4XP8	TMSB4X pseudogene 8 [Source:HGNC Symbol;Acc:HGNC:11885]	0.520133
MTND3P12	MT-ND3 pseudogene 12 [Source:HGNC Symbol;Acc:HGNC:52072]	0.520002
THAP11	THAP domain containing 11 [Source:HGNC Symbol;Acc:HGNC:23194]	0.519852
PNRC1-DT	PNRC1 divergent transcript [Source:HGNC Symbol;Acc:HGNC:55238]	0.519833
PTGER4	prostaglandin E receptor 4 [Source:HGNC Symbol;Acc:HGNC:9596]	0.51975
NONO	non-POU domain containing octamer binding [Source:HGNC Symbol;Acc:HGNC:7871]	0.519564
FAS	Fas cell surface death receptor [Source:HGNC Symbol;Acc:HGNC:11920]	0.518955
ZDHHC20-IT1	ZDHHC20 intronic transcript 1 [Source:HGNC Symbol;Acc:HGNC:39900]	0.518852
PSMB8-AS1	PSMB8 antisense RNA 1 (head to head) [Source:HGNC Symbol;Acc:HGNC:39758]	0.518672
RPL21P28	ribosomal protein L21 pseudogene 28 [Source:HGNC Symbol;Acc:HGNC:36258]	0.51863
PARP9	poly(ADP-ribose) polymerase family member 9 [Source:HGNC Symbol;Acc:HGNC:24118]	0.518602
AHCTF1P1	AT-hook containing transcription factor 1 pseudogene 1 [Source:HGNC Symbol;Acc:HGNC:24620]	0.51835
IL18RAP	interleukin 18 receptor accessory protein [Source:HGNC Symbol;Acc:HGNC:5989]	0.518345
GLCCI1-DT	GLCCI1 divergent transcript [Source:HGNC Symbol;Acc:HGNC:40852]	0.518132
TCP1P1	t-complex 1 pseudogene 1 [Source:HGNC Symbol;Acc:HGNC:11659]	0.517336
ING3	inhibitor of growth family member 3 [Source:HGNC Symbol;Acc:HGNC:14587]	0.517235
ALDH1A2	aldehyde dehydrogenase 1 family member A2 [Source:HGNC Symbol;Acc:HGNC:15472]	0.517229
LEF1	lymphoid enhancer binding factor 1 [Source:HGNC Symbol;Acc:HGNC:6551]	0.517144
C17orf99	chromosome 17 open reading frame 99 [Source:HGNC Symbol;Acc:HGNC:34490]	0.516935
FABP5P3	fatty acid binding protein 5 pseudogene 3 [Source:HGNC Symbol;Acc:HGNC:22573]	0.516852
ALX1	ALX homeobox 1 [Source:HGNC Symbol;Acc:HGNC:1494]	0.516711
GGT4P	gamma-glutamyltransferase 4 pseudogene [Source:HGNC Symbol;Acc:HGNC:33207]	0.516569
TRMT1L	tRNA methyltransferase 1 like [Source:HGNC Symbol;Acc:HGNC:16782]	0.516438
ATP11B	ATPase phospholipid transporting 11B (putative) [Source:HGNC Symbol;Acc:HGNC:13553]	0.516435
MIR221	microRNA 221 [Source:HGNC Symbol;Acc:HGNC:31601]	0.5164
FBXO11	F-box protein 11 [Source:HGNC Symbol;Acc:HGNC:13590]	0.516292
TMEM38B	transmembrane protein 38B [Source:HGNC Symbol;Acc:HGNC:25535]	0.516232
NDUFS5P5	NADH:ubiquinone oxidoreductase subunit S5 pseudogene 5 [Source:HGNC Symbol;Acc:HGNC:44043]	0.516028
TMEM140	transmembrane protein 140 [Source:HGNC Symbol;Acc:HGNC:21870]	0.515612
RBM12B-DT	RBM12B divergent transcript [Source:HGNC Symbol;Acc:HGNC:55529]	0.515577
MARK2P8	microtubule affinity regulating kinase 2 pseudogene 8 [Source:HGNC Symbol;Acc:HGNC:39799]	0.515459
AP1S2	adaptor related protein complex 1 subunit sigma 2 [Source:HGNC Symbol;Acc:HGNC:560]	0.515455
RPL36AP37	ribosomal protein L36a pseudogene 37 [Source:HGNC Symbol;Acc:HGNC:36969]	0.515454
RPL21P19	ribosomal protein L21 (RPL21) pseudogene	0.515049
CCND1	cyclin D1 [Source:HGNC Symbol;Acc:HGNC:1582]	0.515027
GS1-24F4.2	uncharacterized LOC100652791 [Source:NCBI gene (formerly Entrezgene);Acc:100652791]	0.514821
RPSAP22	ribosomal protein SA pseudogene 22 [Source:HGNC Symbol;Acc:HGNC:36435]	0.514609
NUDT9	nudix hydrolase 9 [Source:HGNC Symbol;Acc:HGNC:8056]	0.514541
CNOT7	CCR4-NOT transcription complex subunit 7 [Source:HGNC Symbol;Acc:HGNC:14101]	0.514228
NOL12	nucleolar protein 12 [Source:HGNC Symbol;Acc:HGNC:28585]	0.514226
MIR548P	microRNA 548p [Source:HGNC Symbol;Acc:HGNC:35351]	0.513968
SETP11	SET pseudogene 11 [Source:HGNC Symbol;Acc:HGNC:42930]	0.513781
PHB1P9	PHB1 pseudogene 9 [Source:HGNC Symbol;Acc:HGNC:39288]	0.51354
LST1	leukocyte specific transcript 1 [Source:HGNC Symbol;Acc:HGNC:14189]	0.513387
RPS27P19	ribosomal protein S27 (metallopanstimulin 1) (RPS27) pseudogene	0.513235
ADPRH	ADP-ribosylarginine hydrolase [Source:HGNC Symbol;Acc:HGNC:269]	0.512982
BLOC1S6	biogenesis of lysosomal organelles complex 1 subunit 6 [Source:HGNC Symbol;Acc:HGNC:8549]	0.512963
TNFAIP6	TNF alpha induced protein 6 [Source:HGNC Symbol;Acc:HGNC:11898]	0.512924
PTOV1-AS2	PTOV1 antisense RNA 2 [Source:HGNC Symbol;Acc:HGNC:51284]	0.512624
RWDD3	RWD domain containing 3 [Source:HGNC Symbol;Acc:HGNC:21393]	0.512623
TPT1	tumor protein, translationally-controlled 1 [Source:HGNC Symbol;Acc:HGNC:12022]	0.512584
HADHB	hydroxyacyl-CoA dehydrogenase trifunctional multienzyme complex subunit beta [Source:HGNC Symbol;Acc:HGNC:4803]	0.512456
VCPKMT	valosin containing protein lysine methyltransferase [Source:HGNC Symbol;Acc:HGNC:20352]	0.512374
BEX1	brain expressed X-linked 1 [Source:HGNC Symbol;Acc:HGNC:1036]	0.51225
SH3YL1	SH3 and SYLF domain containing 1 [Source:HGNC Symbol;Acc:HGNC:29546]	0.512123
INPP5F	inositol polyphosphate-5-phosphatase F [Source:HGNC Symbol;Acc:HGNC:17054]	0.512007
RNASE2CP	ribonuclease A family member 2C, pseudogene [Source:HGNC Symbol;Acc:HGNC:55569]	0.511897
C16orf87	chromosome 16 open reading frame 87 [Source:HGNC Symbol;Acc:HGNC:33754]	0.51176
AFTPH-DT	AFTPH divergent transcript [Source:HGNC Symbol;Acc:HGNC:52788]	0.511501
FRRS1	ferric chelate reductase 1 [Source:HGNC Symbol;Acc:HGNC:27622]	0.511409
PRR15-DT	PRR15 divergent transcript [Source:HGNC Symbol;Acc:HGNC:55866]	0.511204
SREK1IP1P1	SREK1IP1 pseudogene 1 [Source:HGNC Symbol;Acc:HGNC:54504]	0.511196
NOMO2	NODAL modulator 2 [Source:HGNC Symbol;Acc:HGNC:22652]	0.511126
FTCD	formimidoyltransferase cyclodeaminase [Source:HGNC Symbol;Acc:HGNC:3974]	0.51104
CR1	complement C3b/C4b receptor 1 (Knops blood group) [Source:HGNC Symbol;Acc:HGNC:2334]	0.511009
ZNG1F	Zn regulated GTPase metalloprotein activator 1F [Source:HGNC Symbol;Acc:HGNC:31978]	0.510991
ZNF680	zinc finger protein 680 [Source:HGNC Symbol;Acc:HGNC:26897]	0.510985
ASAP1	ArfGAP with SH3 domain, ankyrin repeat and PH domain 1 [Source:HGNC Symbol;Acc:HGNC:2720]	0.510689
UBE2SP2	ubiquitin conjugating enzyme E2 S pseudogene 2 [Source:HGNC Symbol;Acc:HGNC:32196]	0.510609
C6orf141	chromosome 6 open reading frame 141 [Source:HGNC Symbol;Acc:HGNC:21351]	0.510476
POLR1F	RNA polymerase I subunit F [Source:HGNC Symbol;Acc:HGNC:18027]	0.510244
ARHGAP11B	Rho GTPase activating protein 11B [Source:HGNC Symbol;Acc:HGNC:15782]	0.510182
CYP2U1	cytochrome P450 family 2 subfamily U member 1 [Source:HGNC Symbol;Acc:HGNC:20582]	0.510151
ATP5MC2P4	ATP synthase membrane subunit c locus 2 pseudogene 4 [Source:HGNC Symbol;Acc:HGNC:42188]	0.509504
ARPC3P5	actin related protein 2/3 complex subunit 3 pseudogene 5 [Source:HGNC Symbol;Acc:HGNC:39435]	0.509373
FAM76B	family with sequence similarity 76 member B [Source:HGNC Symbol;Acc:HGNC:28492]	0.508633
ZNFX1	zinc finger NFX1-type containing 1 [Source:HGNC Symbol;Acc:HGNC:29271]	0.508491
HSP90AA4P	heat shock protein 90 alpha family class A member 4, pseudogene [Source:HGNC Symbol;Acc:HGNC:5255]	0.508453
TLL2	tolloid like 2 [Source:HGNC Symbol;Acc:HGNC:11844]	0.508372
DENND3-AS1	DENND3 antisense RNA 1 [Source:HGNC Symbol;Acc:HGNC:55537]	0.508328
THAP2	THAP domain containing 2 [Source:HGNC Symbol;Acc:HGNC:20854]	0.507978
DXO	decapping exoribonuclease [Source:HGNC Symbol;Acc:HGNC:2992]	0.507924
SPINK7	serine peptidase inhibitor Kazal type 7 [Source:HGNC Symbol;Acc:HGNC:24643]	0.507898
SLC2A9-AS1	SLC2A9 antisense RNA 1 [Source:HGNC Symbol;Acc:HGNC:40636]	0.507663
BCAT1	branched chain amino acid transaminase 1 [Source:HGNC Symbol;Acc:HGNC:976]	0.50757
EPM2AIP1	EPM2A interacting protein 1 [Source:HGNC Symbol;Acc:HGNC:19735]	0.5072
EAF1-AS1	EAF1 antisense RNA 1 [Source:HGNC Symbol;Acc:HGNC:42328]	0.507171
SNORA62	small nucleolar RNA, H/ACA box 62 [Source:HGNC Symbol;Acc:HGNC:10107]	0.507114
XPR1	xenotropic and polytropic retrovirus receptor 1 [Source:HGNC Symbol;Acc:HGNC:12827]	0.507045
MAB21L3	mab-21 like 3 [Source:HGNC Symbol;Acc:HGNC:26787]	0.506945
PTPN11P3	protein tyrosine phosphatase, non-receptor type 11 (PTPN11) pseudogene	0.506873
CSNK2B	casein kinase 2 beta [Source:HGNC Symbol;Acc:HGNC:2460]	0.50686
FOXO1	forkhead box O1 [Source:HGNC Symbol;Acc:HGNC:3819]	0.506502
MAILR	macrophage interferon regulatory lncRNA [Source:HGNC Symbol;Acc:HGNC:51558]	0.506465
RPS6P25	ribosomal protein S6 pseudogene 25 [Source:HGNC Symbol;Acc:HGNC:35948]	0.506291
GCLC	glutamate-cysteine ligase catalytic subunit [Source:HGNC Symbol;Acc:HGNC:4311]	0.506188
FAM133B	family with sequence similarity 133 member B [Source:HGNC Symbol;Acc:HGNC:28629]	0.505673
BBX	BBX high mobility group box domain containing [Source:HGNC Symbol;Acc:HGNC:14422]	0.505315
SCN3A	sodium voltage-gated channel alpha subunit 3 [Source:HGNC Symbol;Acc:HGNC:10590]	0.505238
ELOVL5	ELOVL fatty acid elongase 5 [Source:HGNC Symbol;Acc:HGNC:21308]	0.504812
OAS2	2'-5'-oligoadenylate synthetase 2 [Source:HGNC Symbol;Acc:HGNC:8087]	0.504643
JRKL	JRK like [Source:HGNC Symbol;Acc:HGNC:6200]	0.504499
MGST2	microsomal glutathione S-transferase 2 [Source:HGNC Symbol;Acc:HGNC:7063]	0.504487
BEND3	BEN domain containing 3 [Source:HGNC Symbol;Acc:HGNC:23040]	0.504474
AFF4	ALF transcription elongation factor 4 [Source:HGNC Symbol;Acc:HGNC:17869]	0.503944
TNFRSF14-AS1	TNFRSF14 antisense RNA 1 [Source:HGNC Symbol;Acc:HGNC:26966]	0.503514
MIS18A-AS1	MIS18A antisense RNA 1 [Source:HGNC Symbol;Acc:HGNC:40106]	0.503462
RPL15	ribosomal protein L15 [Source:HGNC Symbol;Acc:HGNC:10306]	0.50342
PGAP2	post-GPI attachment to proteins 2 [Source:HGNC Symbol;Acc:HGNC:17893]	0.50338
BCAT2	branched chain amino acid transaminase 2 [Source:HGNC Symbol;Acc:HGNC:977]	0.503252
PIGV	phosphatidylinositol glycan anchor biosynthesis class V [Source:HGNC Symbol;Acc:HGNC:26031]	0.503245
TRIB2	tribbles pseudokinase 2 [Source:HGNC Symbol;Acc:HGNC:30809]	0.502554
TAF7	TATA-box binding protein associated factor 7 [Source:HGNC Symbol;Acc:HGNC:11541]	0.502356
ENSG00000280852	adaptor-related protein complex 1, sigma 2 subunit (AP1S2) pseudogene	0.501448
TP53INP2	tumor protein p53 inducible nuclear protein 2 [Source:HGNC Symbol;Acc:HGNC:16104]	0.501262
VRK1	VRK serine/threonine kinase 1 [Source:HGNC Symbol;Acc:HGNC:12718]	0.500999
GGPS1	geranylgeranyl diphosphate synthase 1 [Source:HGNC Symbol;Acc:HGNC:4249]	0.500886
HRH2	histamine receptor H2 [Source:HGNC Symbol;Acc:HGNC:5183]	0.500867
ENSG00000237461	novel transcript	0.500864
LAMP2	lysosomal associated membrane protein 2 [Source:HGNC Symbol;Acc:HGNC:6501]	0.500322
TIMM8A	translocase of inner mitochondrial membrane 8A [Source:HGNC Symbol;Acc:HGNC:11817]	0.500321
ENSG00000187951	novel transcript	0.500025
RLF	RLF zinc finger [Source:HGNC Symbol;Acc:HGNC:10025]	0.499952
FRYL	FRY like transcription coactivator [Source:HGNC Symbol;Acc:HGNC:29127]	0.499734
CSTF3-DT	CSTF3 divergent transcript [Source:HGNC Symbol;Acc:HGNC:27882]	0.499091
PPP1R14BP3	protein phosphatase 1 regulatory inhibitor subunit 14B pseudogene 3 [Source:HGNC Symbol;Acc:HGNC:16330]	0.499048
DPPA4	developmental pluripotency associated 4 [Source:HGNC Symbol;Acc:HGNC:19200]	0.498837
FOLR2	folate receptor beta [Source:HGNC Symbol;Acc:HGNC:3793]	0.498767
TTC26	tetratricopeptide repeat domain 26 [Source:HGNC Symbol;Acc:HGNC:21882]	0.498659
MIR624	microRNA 624 [Source:HGNC Symbol;Acc:HGNC:32880]	0.49854
GASK1B	golgi associated kinase 1B [Source:HGNC Symbol;Acc:HGNC:25312]	0.497875
PCF11	PCF11 cleavage and polyadenylation factor subunit [Source:HGNC Symbol;Acc:HGNC:30097]	0.497778
PLEKHA4	pleckstrin homology domain containing A4 [Source:HGNC Symbol;Acc:HGNC:14339]	0.497653
PELI1	pellino E3 ubiquitin protein ligase 1 [Source:HGNC Symbol;Acc:HGNC:8827]	0.497257
FBXO44	F-box protein 44 [Source:HGNC Symbol;Acc:HGNC:24847]	0.496924
LAMA3	laminin subunit alpha 3 [Source:HGNC Symbol;Acc:HGNC:6483]	0.496152
RPL14P3	ribosomal protein L14 pseudogene 3 [Source:HGNC Symbol;Acc:HGNC:36638]	0.495958
FMR1	fragile X messenger ribonucleoprotein 1 [Source:HGNC Symbol;Acc:HGNC:3775]	0.495937
SNCA	synuclein alpha [Source:HGNC Symbol;Acc:HGNC:11138]	0.495681
METTL6	methyltransferase 6, methylcytidine [Source:HGNC Symbol;Acc:HGNC:28343]	0.495555
FOXA1	forkhead box A1 [Source:HGNC Symbol;Acc:HGNC:5021]	0.495439
GARS1P1	glycyl-tRNA synthetase 1 pseudogene 1 [Source:HGNC Symbol;Acc:HGNC:50480]	0.495366
ELOCP31	elongin C pseudogene 31 [Source:HGNC Symbol;Acc:HGNC:49172]	0.495196
RBMXL1	RBMX like 1 [Source:HGNC Symbol;Acc:HGNC:25073]	0.494934
PANK1	pantothenate kinase 1 [Source:HGNC Symbol;Acc:HGNC:8598]	0.494926
NMI	N-myc and STAT interactor [Source:HGNC Symbol;Acc:HGNC:7854]	0.494483
PEX3	peroxisomal biogenesis factor 3 [Source:HGNC Symbol;Acc:HGNC:8858]	0.494336
CNPY4	canopy FGF signaling regulator 4 [Source:HGNC Symbol;Acc:HGNC:28631]	0.494295
KIF24	kinesin family member 24 [Source:HGNC Symbol;Acc:HGNC:19916]	0.493888
LOC105371745	novel transcript, antisense to CCL5	0.493606
RNU6-226P	RNA, U6 small nuclear 226, pseudogene [Source:HGNC Symbol;Acc:HGNC:47189]	0.493558
NMRAL2P	NmrA like redox sensor 2, pseudogene [Source:HGNC Symbol;Acc:HGNC:52332]	0.493474
LPAR6	lysophosphatidic acid receptor 6 [Source:HGNC Symbol;Acc:HGNC:15520]	0.493459
POGZ	pogo transposable element derived with ZNF domain [Source:HGNC Symbol;Acc:HGNC:18801]	0.493425
LINC01354	long intergenic non-protein coding RNA 1354 [Source:HGNC Symbol;Acc:HGNC:50581]	0.493418
CEP350	centrosomal protein 350 [Source:HGNC Symbol;Acc:HGNC:24238]	0.493064
APH1A	aph-1 homolog A, gamma-secretase subunit [Source:HGNC Symbol;Acc:HGNC:29509]	0.492583
PHKA1	phosphorylase kinase regulatory subunit alpha 1 [Source:HGNC Symbol;Acc:HGNC:8925]	0.492555
CDK6	cyclin dependent kinase 6 [Source:HGNC Symbol;Acc:HGNC:1777]	0.492395
DLD	dihydrolipoamide dehydrogenase [Source:HGNC Symbol;Acc:HGNC:2898]	0.492379
C9orf85P2	chromosome 9 open reading frame 85 (C9orf85) pseudogene	0.492341
EZH2P1	enhancer of zeste 2 polycomb repressive complex 2 subunit pseudogene 1 [Source:HGNC Symbol;Acc:HGNC:39918]	0.492321
NAV2-AS2	NAV2 antisense RNA 2 [Source:HGNC Symbol;Acc:HGNC:40743]	0.49203
CLEC9A	C-type lectin domain containing 9A [Source:HGNC Symbol;Acc:HGNC:26705]	0.491874
IDNK	IDNK gluconokinase [Source:HGNC Symbol;Acc:HGNC:31367]	0.491774
ARL8BP1	ADP-ribosylation factor-like 8B (ARL8B) pseudogene	0.491757
RUFY1	RUN and FYVE domain containing 1 [Source:HGNC Symbol;Acc:HGNC:19760]	0.491664
ENSG00000243273	novel transcript	0.491521
FNBP1P1	formin binding protein 1 pseudogene 1 [Source:HGNC Symbol;Acc:HGNC:44528]	0.49145
TRIR	telomerase RNA component interacting RNase [Source:HGNC Symbol;Acc:HGNC:28424]	0.491215
TIMM23	translocase of inner mitochondrial membrane 23 [Source:HGNC Symbol;Acc:HGNC:17312]	0.491101
AMOTL1	angiomotin like 1 [Source:HGNC Symbol;Acc:HGNC:17811]	0.490793
RN7SL57P	RNA, 7SL, cytoplasmic 57, pseudogene [Source:HGNC Symbol;Acc:HGNC:46073]	0.490724
ZFP69	ZFP69 zinc finger protein [Source:HGNC Symbol;Acc:HGNC:24708]	0.490612
ANKRD26	ankyrin repeat domain containing 26 [Source:HGNC Symbol;Acc:HGNC:29186]	0.490564
PGK1P2	phosphoglycerate kinase 1, pseudogene 2 [Source:HGNC Symbol;Acc:HGNC:8899]	0.49008
UBE2H	ubiquitin conjugating enzyme E2 H [Source:HGNC Symbol;Acc:HGNC:12484]	0.490026
CREBBP	CREB binding protein [Source:HGNC Symbol;Acc:HGNC:2348]	0.489755
CDC42EP3	CDC42 effector protein 3 [Source:HGNC Symbol;Acc:HGNC:16943]	0.489753
VTRNA1-1	vault RNA 1-1 [Source:HGNC Symbol;Acc:HGNC:12654]	0.489701
CENPH	centromere protein H [Source:HGNC Symbol;Acc:HGNC:17268]	0.489685
EMBP1	embigin pseudogene 1 [Source:HGNC Symbol;Acc:HGNC:38661]	0.489544
SEPTIN7P6	septin 7 pseudogene 6 [Source:HGNC Symbol;Acc:HGNC:38042]	0.489476
DLGAP1-AS3	DLGAP1 antisense RNA 3 [Source:HGNC Symbol;Acc:HGNC:27317]	0.489476
MIR4477B	microRNA 4477b [Source:HGNC Symbol;Acc:HGNC:41898]	0.489448
EIF4G2	eukaryotic translation initiation factor 4 gamma 2 [Source:HGNC Symbol;Acc:HGNC:3297]	0.489374
BRCA2	BRCA2 DNA repair associated [Source:HGNC Symbol;Acc:HGNC:1101]	0.489061
CSNK1A1L	casein kinase 1 alpha 1 like [Source:HGNC Symbol;Acc:HGNC:20289]	0.489061
PAXBP1-AS1	PAXBP1 antisense RNA 1 [Source:HGNC Symbol;Acc:HGNC:39603]	0.488904
CCT6P3	chaperonin containing TCP1 subunit 6 pseudogene 3 [Source:HGNC Symbol;Acc:HGNC:35137]	0.488769
TBC1D9	TBC1 domain family member 9 [Source:HGNC Symbol;Acc:HGNC:21710]	0.488501
ZNF367	zinc finger protein 367 [Source:HGNC Symbol;Acc:HGNC:18320]	0.487763
CPEB4	cytoplasmic polyadenylation element binding protein 4 [Source:HGNC Symbol;Acc:HGNC:21747]	0.487573
MICOS10	mitochondrial contact site and cristae organizing system subunit 10 [Source:HGNC Symbol;Acc:HGNC:32068]	0.487563
LINC00881	long intergenic non-protein coding RNA 881 [Source:HGNC Symbol;Acc:HGNC:48567]	0.487556
TAPBP	TAP binding protein [Source:HGNC Symbol;Acc:HGNC:11566]	0.487549
PIK3R5-DT	PIK3R5 divergent transcript [Source:HGNC Symbol;Acc:HGNC:55321]	0.486885
ATP6V1FNB	ATP6V1F neighbor [Source:HGNC Symbol;Acc:HGNC:52392]	0.486681
TRGC2	T cell receptor gamma constant 2 [Source:HGNC Symbol;Acc:HGNC:12276]	0.486576
GSTCD	glutathione S-transferase C-terminal domain containing [Source:HGNC Symbol;Acc:HGNC:25806]	0.486286
TENT4A	terminal nucleotidyltransferase 4A [Source:HGNC Symbol;Acc:HGNC:16705]	0.486088
REV3L	REV3 like, DNA directed polymerase zeta catalytic subunit [Source:HGNC Symbol;Acc:HGNC:9968]	0.485987
VWA8	von Willebrand factor A domain containing 8 [Source:HGNC Symbol;Acc:HGNC:29071]	0.485929
STAT6	signal transducer and activator of transcription 6 [Source:HGNC Symbol;Acc:HGNC:11368]	0.485708
KIF3C	kinesin family member 3C [Source:HGNC Symbol;Acc:HGNC:6321]	0.4855
CHMP5P1	CHMP5 pseudogene 1 [Source:HGNC Symbol;Acc:HGNC:54950]	0.485478
LEAP2	liver enriched antimicrobial peptide 2 [Source:HGNC Symbol;Acc:HGNC:29571]	0.484984
POLR1H	RNA polymerase I subunit H [Source:HGNC Symbol;Acc:HGNC:13182]	0.484809
TGIF1	TGFB induced factor homeobox 1 [Source:HGNC Symbol;Acc:HGNC:11776]	0.484686
SAMD9L	sterile alpha motif domain containing 9 like [Source:HGNC Symbol;Acc:HGNC:1349]	0.484552
SSBL4P	small RNA binding exonuclease protection factor La like 4, pseudogene [Source:HGNC Symbol;Acc:HGNC:54985]	0.484355
FFAR2	free fatty acid receptor 2 [Source:HGNC Symbol;Acc:HGNC:4501]	0.484258
ANGPTL1	angiopoietin like 1 [Source:HGNC Symbol;Acc:HGNC:489]	0.484141
REV3L-IT1	REV3L intronic transcript 1 [Source:HGNC Symbol;Acc:HGNC:41377]	0.484116
RPL12P11	ribosomal protein L12 pseudogene 11 [Source:HGNC Symbol;Acc:HGNC:15835]	0.484111
ZFHX3-AS1	ZFHX3 antisense RNA 1 [Source:HGNC Symbol;Acc:HGNC:56033]	0.483595
THG1L	tRNA-histidine guanylyltransferase 1 like [Source:HGNC Symbol;Acc:HGNC:26053]	0.483582
TRIM39	tripartite motif containing 39 [Source:HGNC Symbol;Acc:HGNC:10065]	0.483542
KDM5A	lysine demethylase 5A [Source:HGNC Symbol;Acc:HGNC:9886]	0.483056
MILIP	MYC inducible lncRNA inactivating p53 [Source:HGNC Symbol;Acc:HGNC:43649]	0.483001
RPL36	ribosomal protein L36 [Source:HGNC Symbol;Acc:HGNC:13631]	0.482778
UBB	ubiquitin B [Source:HGNC Symbol;Acc:HGNC:12463]	0.482552
ATP1B3-AS1	ATP1B3 antisense RNA 1 [Source:HGNC Symbol;Acc:HGNC:40088]	0.482162
AMD1P3	adenosylmethionine decarboxylase 1 pseudogene 3 [Source:HGNC Symbol;Acc:HGNC:51608]	0.482141
SLC10A1	solute carrier family 10 member 1 [Source:HGNC Symbol;Acc:HGNC:10905]	0.481842
TATDN1	TatD DNase domain containing 1 [Source:HGNC Symbol;Acc:HGNC:24220]	0.481659
TAGAP-AS1	TAGAP antisense RNA 1 [Source:HGNC Symbol;Acc:HGNC:55239]	0.481432
HSF2BP	heat shock transcription factor 2 binding protein [Source:HGNC Symbol;Acc:HGNC:5226]	0.481399
NECAP1P1	NECAP endocytosis associated 1 pseudogene 1 [Source:HGNC Symbol;Acc:HGNC:43912]	0.481127
C12orf4	chromosome 12 open reading frame 4 [Source:HGNC Symbol;Acc:HGNC:1184]	0.481104
IL10RB-DT	IL10RB divergent transcript [Source:HGNC Symbol;Acc:HGNC:44303]	0.480998
VPS13C	vacuolar protein sorting 13 homolog C [Source:HGNC Symbol;Acc:HGNC:23594]	0.480883
ZSCAN16	zinc finger and SCAN domain containing 16 [Source:HGNC Symbol;Acc:HGNC:20813]	0.480707
ZNF131	zinc finger protein 131 [Source:HGNC Symbol;Acc:HGNC:12915]	0.480535
MYBBP1A	MYB binding protein 1a [Source:HGNC Symbol;Acc:HGNC:7546]	0.480487
SCCPDH	saccharopine dehydrogenase (putative) [Source:HGNC Symbol;Acc:HGNC:24275]	0.480484
RPL3P4	ribosomal protein L3 pseudogene 4 [Source:HGNC Symbol;Acc:HGNC:19805]	0.480274
UNC5C-AS1	UNC5C antisense RNA 1 [Source:HGNC Symbol;Acc:HGNC:55246]	0.480242
NFE2L1-DT	NFE2L1 divergent transcript [Source:HGNC Symbol;Acc:HGNC:54812]	0.480206
CCDC117	coiled-coil domain containing 117 [Source:HGNC Symbol;Acc:HGNC:26599]	0.480167
FXYD6	FXYD domain containing ion transport regulator 6 [Source:HGNC Symbol;Acc:HGNC:4030]	0.479853
TBC1D3L	TBC1 domain family member 3L [Source:HGNC Symbol;Acc:HGNC:51246]	0.479815
SLC22A15	solute carrier family 22 member 15 [Source:HGNC Symbol;Acc:HGNC:20301]	0.479812
FRMD7	FERM domain containing 7 [Source:HGNC Symbol;Acc:HGNC:8079]	0.479645
CD27-AS1	CD27 antisense RNA 1 [Source:HGNC Symbol;Acc:HGNC:43896]	0.479356
TRIM37	tripartite motif containing 37 [Source:HGNC Symbol;Acc:HGNC:7523]	0.479112
MICOS10P3	MICOS10 pseudogene 3 [Source:HGNC Symbol;Acc:HGNC:44093]	0.47911
LINC00963	long intergenic non-protein coding RNA 963 [Source:HGNC Symbol;Acc:HGNC:48716]	0.478819
FAM53B	family with sequence similarity 53 member B [Source:HGNC Symbol;Acc:HGNC:28968]	0.478793
PAXIP1	PAX interacting protein 1 [Source:HGNC Symbol;Acc:HGNC:8624]	0.47852
RBM7	RNA binding motif protein 7 [Source:HGNC Symbol;Acc:HGNC:9904]	0.478282
EIF3H	eukaryotic translation initiation factor 3 subunit H [Source:HGNC Symbol;Acc:HGNC:3273]	0.478253
EFR3B	EFR3 homolog B [Source:HGNC Symbol;Acc:HGNC:29155]	0.478221
FOXK1	forkhead box K1 [Source:HGNC Symbol;Acc:HGNC:23480]	0.478215
CPB2	carboxypeptidase B2 [Source:HGNC Symbol;Acc:HGNC:2300]	0.477847
BRPF3-AS1	BRPF3 antisense RNA 1 [Source:HGNC Symbol;Acc:HGNC:55591]	0.477735
RPL35P1	ribosomal protein L35 pseudogene 1 [Source:HGNC Symbol;Acc:HGNC:36695]	0.477435
TYSND1	trypsin like peroxisomal matrix peptidase 1 [Source:HGNC Symbol;Acc:HGNC:28531]	0.477363
ROCK1P1	Rho associated coiled-coil containing protein kinase 1 pseudogene 1 [Source:HGNC Symbol;Acc:HGNC:37832]	0.477287
SUN2	Sad1 and UNC84 domain containing 2 [Source:HGNC Symbol;Acc:HGNC:14210]	0.477284
RPS4XP6	ribosomal protein S4X pseudogene 6 [Source:HGNC Symbol;Acc:HGNC:36057]	0.477113
KIF20B	kinesin family member 20B [Source:HGNC Symbol;Acc:HGNC:7212]	0.476414
BYSL	bystin like [Source:HGNC Symbol;Acc:HGNC:1157]	0.476407
GALNT2	polypeptide N-acetylgalactosaminyltransferase 2 [Source:HGNC Symbol;Acc:HGNC:4124]	0.476327
ATF5	activating transcription factor 5 [Source:HGNC Symbol;Acc:HGNC:790]	0.476232
NRIP3-DT	NRIP3 divergent transcript [Source:HGNC Symbol;Acc:HGNC:55524]	0.476227
RAP1B	RAP1B, member of RAS oncogene family [Source:HGNC Symbol;Acc:HGNC:9857]	0.475549
RN7SL277P	RNA, 7SL, cytoplasmic 277, pseudogene [Source:HGNC Symbol;Acc:HGNC:46293]	0.475514
CAHM	colon adenocarcinoma hypermethylated [Source:HGNC Symbol;Acc:HGNC:42860]	0.475457
LINC00937	long intergenic non-protein coding RNA 937 [Source:HGNC Symbol;Acc:HGNC:48629]	0.475165
TRAF3IP2	TRAF3 interacting protein 2 [Source:HGNC Symbol;Acc:HGNC:1343]	0.474992
PNP	purine nucleoside phosphorylase [Source:HGNC Symbol;Acc:HGNC:7892]	0.474914
EEF1A1P9	eukaryotic translation elongation factor 1 alpha 1 pseudogene 9 [Source:HGNC Symbol;Acc:HGNC:3204]	0.474627
RNU4-29P	RNA, U4 small nuclear 29, pseudogene [Source:HGNC Symbol;Acc:HGNC:46965]	0.474465
KLF6	KLF transcription factor 6 [Source:HGNC Symbol;Acc:HGNC:2235]	0.47433
RPL15P3	ribosomal protein L15 pseudogene 3 [Source:HGNC Symbol;Acc:HGNC:21538]	0.474241
ENSG00000286024	novel transcript, antisense to BCAT2	0.473983
ZBTB4	zinc finger and BTB domain containing 4 [Source:HGNC Symbol;Acc:HGNC:23847]	0.473274
RIPK2-DT	RIPK2 divergent transcript [Source:HGNC Symbol;Acc:HGNC:55545]	0.472665
ACVR1	activin A receptor type 1 [Source:HGNC Symbol;Acc:HGNC:171]	0.472526
CFAP298	cilia and flagella associated protein 298 [Source:HGNC Symbol;Acc:HGNC:1301]	0.472411
SIPA1L1-AS1	SIPA1L1 antisense RNA 1 [Source:HGNC Symbol;Acc:HGNC:55432]	0.471647
LINC00662	long intergenic non-protein coding RNA 662 [Source:HGNC Symbol;Acc:HGNC:27122]	0.471626
GALNT11	polypeptide N-acetylgalactosaminyltransferase 11 [Source:HGNC Symbol;Acc:HGNC:19875]	0.471539
MKRN2	makorin ring finger protein 2 [Source:HGNC Symbol;Acc:HGNC:7113]	0.471497
CEP44	centrosomal protein 44 [Source:HGNC Symbol;Acc:HGNC:29356]	0.471463
RPS13	ribosomal protein S13 [Source:HGNC Symbol;Acc:HGNC:10386]	0.471457
TPT1P9	TPT1 pseudogene 9 [Source:HGNC Symbol;Acc:HGNC:49299]	0.47132
MTND4LP30	MT-ND4L pseudogene 30 [Source:HGNC Symbol;Acc:HGNC:42264]	0.471225
TICAM1	TIR domain containing adaptor molecule 1 [Source:HGNC Symbol;Acc:HGNC:18348]	0.471092
NEXN-AS1	NEXN antisense RNA 1 [Source:HGNC Symbol;Acc:HGNC:31983]	0.471084
RPL36AP53	ribosomal protein L36a pseudogene 53 [Source:HGNC Symbol;Acc:HGNC:36517]	0.471052
LINC02274	long intergenic non-protein coding RNA 2274 [Source:HGNC Symbol;Acc:HGNC:53190]	0.470855
ENSG00000283959	novel transcript	0.470693
RPL18AP7	ribosomal protein L18a pseudogene 7 [Source:HGNC Symbol;Acc:HGNC:35607]	0.470615
TNIP3	TNFAIP3 interacting protein 3 [Source:HGNC Symbol;Acc:HGNC:19315]	0.470442
PPM1J	protein phosphatase, Mg2+/Mn2+ dependent 1J [Source:HGNC Symbol;Acc:HGNC:20785]	0.470261
COMMD1	copper metabolism domain containing 1 [Source:HGNC Symbol;Acc:HGNC:23024]	0.470195
SF3B4	splicing factor 3b subunit 4 [Source:HGNC Symbol;Acc:HGNC:10771]	0.470018
PALLD	palladin, cytoskeletal associated protein [Source:HGNC Symbol;Acc:HGNC:17068]	0.469466
ECM2	extracellular matrix protein 2 [Source:HGNC Symbol;Acc:HGNC:3154]	0.469299
FAM177A1	family with sequence similarity 177 member A1 [Source:HGNC Symbol;Acc:HGNC:19829]	0.468859
STIM2	stromal interaction molecule 2 [Source:HGNC Symbol;Acc:HGNC:19205]	0.468689
MICOS10-DT	MICOS10 divergent transcript [Source:HGNC Symbol;Acc:HGNC:55676]	0.468312
H3P1	H3 histone pseudogene 1 [Source:HGNC Symbol;Acc:HGNC:43794]	0.46817
RDH12	retinol dehydrogenase 12 [Source:HGNC Symbol;Acc:HGNC:19977]	0.468071
MAML3	mastermind like transcriptional coactivator 3 [Source:HGNC Symbol;Acc:HGNC:16272]	0.467804
JMJD7-PLA2G4B	JMJD7-PLA2G4B readthrough [Source:HGNC Symbol;Acc:HGNC:34449]	0.467588
PSME2P5	proteasome activator subunit 2 pseudogene 5 [Source:HGNC Symbol;Acc:HGNC:30158]	0.467471
IRS1	insulin receptor substrate 1 [Source:HGNC Symbol;Acc:HGNC:6125]	0.467365
PACERR	PTGS2 antisense NFKB1 complex-mediated expression regulator RNA [Source:HGNC Symbol;Acc:HGNC:50552]	0.467112
MED4	mediator complex subunit 4 [Source:HGNC Symbol;Acc:HGNC:17903]	0.46691
XXYLT1-AS2	XXYLT1 antisense RNA 2 [Source:HGNC Symbol;Acc:HGNC:41154]	0.466907
ANKMY2	ankyrin repeat and MYND domain containing 2 [Source:HGNC Symbol;Acc:HGNC:25370]	0.46674
CHAC2	ChaC glutathione specific gamma-glutamylcyclotransferase 2 [Source:HGNC Symbol;Acc:HGNC:32363]	0.46653
HYPK	huntingtin interacting protein K [Source:HGNC Symbol;Acc:HGNC:18418]	0.466489
CD8B2	CD8b2 molecule [Source:HGNC Symbol;Acc:HGNC:1708]	0.466281
ANKEF1	ankyrin repeat and EF-hand domain containing 1 [Source:HGNC Symbol;Acc:HGNC:15803]	0.466268
WDR55	WD repeat domain 55 [Source:HGNC Symbol;Acc:HGNC:25971]	0.46559
ARHGAP11A	Rho GTPase activating protein 11A [Source:HGNC Symbol;Acc:HGNC:15783]	0.465313
YTHDC1	YTH domain containing 1 [Source:HGNC Symbol;Acc:HGNC:30626]	0.465194
LTB	lymphotoxin beta [Source:HGNC Symbol;Acc:HGNC:6711]	0.465042
HPS4	HPS4 biogenesis of lysosomal organelles complex 3 subunit 2 [Source:HGNC Symbol;Acc:HGNC:15844]	0.464668
ARAP2	ArfGAP with RhoGAP domain, ankyrin repeat and PH domain 2 [Source:HGNC Symbol;Acc:HGNC:16924]	0.464645
ENSG00000207171	novel transcript	0.464609
C2CD4A	C2 calcium dependent domain containing 4A [Source:HGNC Symbol;Acc:HGNC:33627]	0.464508
HNRNPH3	heterogeneous nuclear ribonucleoprotein H3 [Source:HGNC Symbol;Acc:HGNC:5043]	0.464466
LDHAL6B	lactate dehydrogenase A like 6B [Source:HGNC Symbol;Acc:HGNC:21481]	0.464392
SEC62-AS1	SEC62 antisense RNA 1 [Source:HGNC Symbol;Acc:HGNC:40586]	0.464281
CSNK1G3	casein kinase 1 gamma 3 [Source:HGNC Symbol;Acc:HGNC:2456]	0.464157
RNU6-531P	RNA, U6 small nuclear 531, pseudogene [Source:HGNC Symbol;Acc:HGNC:47494]	0.464143
TATDN1P1	TatD DNase domain containing 1 pseudogene 1 [Source:HGNC Symbol;Acc:HGNC:45058]	0.464061
HNRNPU	heterogeneous nuclear ribonucleoprotein U [Source:HGNC Symbol;Acc:HGNC:5048]	0.463938
NEXN	nexilin F-actin binding protein [Source:HGNC Symbol;Acc:HGNC:29557]	0.463917
IL6	interleukin 6 [Source:HGNC Symbol;Acc:HGNC:6018]	0.463527
OLA1P1	OLA1 pseudogene 1 [Source:HGNC Symbol;Acc:HGNC:45274]	0.4634
ANKRD18EP	ankyrin repeat domain 18E, pseudogene [Source:HGNC Symbol;Acc:HGNC:43609]	0.463343
GVINP1	GTPase, very large interferon inducible pseudogene 1 [Source:HGNC Symbol;Acc:HGNC:25813]	0.463129
CNTD1	cyclin N-terminal domain containing 1 [Source:HGNC Symbol;Acc:HGNC:26847]	0.463121
CALM1P1	calmodulin 1 pseudogene 1 [Source:HGNC Symbol;Acc:HGNC:1443]	0.463088
CYB561	cytochrome b561 [Source:HGNC Symbol;Acc:HGNC:2571]	0.462893
RPL21P1	ribosomal protein L21 pseudogene 1 [Source:HGNC Symbol;Acc:HGNC:10314]	0.462723
SNX10-AS1	SNX10 antisense RNA 1 [Source:HGNC Symbol;Acc:HGNC:55845]	0.462597
PMS2	PMS1 homolog 2, mismatch repair system component [Source:HGNC Symbol;Acc:HGNC:9122]	0.462441
ACSM3	acyl-CoA synthetase medium chain family member 3 [Source:HGNC Symbol;Acc:HGNC:10522]	0.462285
HMGB3P6	high mobility group box 3 pseudogene 6 [Source:HGNC Symbol;Acc:HGNC:39283]	0.462277
MAPRE1P1	MAPRE1 pseudogene 1 [Source:HGNC Symbol;Acc:HGNC:29624]	0.462069
HERC1	HECT and RLD domain containing E3 ubiquitin protein ligase family member 1 [Source:HGNC Symbol;Acc:HGNC:4867]	0.461877
MAGT1	magnesium transporter 1 [Source:HGNC Symbol;Acc:HGNC:28880]	0.461588
SLC35F5	solute carrier family 35 member F5 [Source:HGNC Symbol;Acc:HGNC:23617]	0.461577
LINC02728	long intergenic non-protein coding RNA 2728 [Source:HGNC Symbol;Acc:HGNC:54245]	0.46156
RPL31P38	ribosomal protein L31 (Rpl31) pseudogene	0.461355
TULP2	TUB like protein 2 [Source:HGNC Symbol;Acc:HGNC:12424]	0.461262
HCP5	HLA complex P5 [Source:HGNC Symbol;Acc:HGNC:21659]	0.461134
ZNF410	zinc finger protein 410 [Source:HGNC Symbol;Acc:HGNC:20144]	0.460842
EIF5P1	eukaryotic translation initiation factor 5 pseudogene 1 [Source:HGNC Symbol;Acc:HGNC:51465]	0.460826
PTP4A2P2	PTP4A2 pseudogene 2 [Source:HGNC Symbol;Acc:HGNC:9638]	0.46076
SYAP1	synapse associated protein 1 [Source:HGNC Symbol;Acc:HGNC:16273]	0.460659
NEU3	neuraminidase 3 [Source:HGNC Symbol;Acc:HGNC:7760]	0.460631
BNIPL	BCL2 interacting protein like [Source:HGNC Symbol;Acc:HGNC:16976]	0.460437
CCDC140	CCDC140 long non-coding RNA [Source:HGNC Symbol;Acc:HGNC:26514]	0.460398
DDX20	DEAD-box helicase 20 [Source:HGNC Symbol;Acc:HGNC:2743]	0.460322
CARD16	caspase recruitment domain family member 16 [Source:HGNC Symbol;Acc:HGNC:33701]	0.46015
RBBP8	RB binding protein 8, endonuclease [Source:HGNC Symbol;Acc:HGNC:9891]	0.460067
RNU6-1141P	RNA, U6 small nuclear 1141, pseudogene [Source:HGNC Symbol;Acc:HGNC:48104]	0.459848
PLA2G4A	phospholipase A2 group IVA [Source:HGNC Symbol;Acc:HGNC:9035]	0.459822
CABP5	calcium binding protein 5 [Source:HGNC Symbol;Acc:HGNC:13714]	0.459456
EAF2	ELL associated factor 2 [Source:HGNC Symbol;Acc:HGNC:23115]	0.459455
CLCF1	cardiotrophin like cytokine factor 1 [Source:HGNC Symbol;Acc:HGNC:17412]	0.459404
HLA-DPB2	major histocompatibility complex, class II, DP beta 2 (pseudogene) [Source:HGNC Symbol;Acc:HGNC:4941]	0.459216
PAXBP1	PAX3 and PAX7 binding protein 1 [Source:HGNC Symbol;Acc:HGNC:13579]	0.459045
MFSD14A	major facilitator superfamily domain containing 14A [Source:HGNC Symbol;Acc:HGNC:23363]	0.458982
SPINK5	serine peptidase inhibitor Kazal type 5 [Source:HGNC Symbol;Acc:HGNC:15464]	0.458944
MTCYBP23	MT-CYB pseudogene 23 [Source:HGNC Symbol;Acc:HGNC:51980]	0.458896
LPO	lactoperoxidase [Source:HGNC Symbol;Acc:HGNC:6678]	0.458798
BTG3	BTG anti-proliferation factor 3 [Source:HGNC Symbol;Acc:HGNC:1132]	0.458616
C3AR1	complement C3a receptor 1 [Source:HGNC Symbol;Acc:HGNC:1319]	0.458394
QPRT	quinolinate phosphoribosyltransferase [Source:HGNC Symbol;Acc:HGNC:9755]	0.458293
RRAGB	Ras related GTP binding B [Source:HGNC Symbol;Acc:HGNC:19901]	0.458269
CYSLTR1	cysteinyl leukotriene receptor 1 [Source:HGNC Symbol;Acc:HGNC:17451]	0.458002
KARS1P1	lysyl-tRNA synthetase 1 pseudogene 1 [Source:HGNC Symbol;Acc:HGNC:39207]	0.457922
RN7SL523P	RNA, 7SL, cytoplasmic 523, pseudogene [Source:HGNC Symbol;Acc:HGNC:46539]	0.457777
PIGU	phosphatidylinositol glycan anchor biosynthesis class U [Source:HGNC Symbol;Acc:HGNC:15791]	0.457406
WDR43	WD repeat domain 43 [Source:HGNC Symbol;Acc:HGNC:28945]	0.457289
GTDC1	glycosyltransferase like domain containing 1 [Source:HGNC Symbol;Acc:HGNC:20887]	0.456936
UBA52P3	ubiquitin A-52 residue ribosomal protein fusion product 1 pseudogene 3 [Source:HGNC Symbol;Acc:HGNC:20056]	0.456919
RPS28	ribosomal protein S28 [Source:HGNC Symbol;Acc:HGNC:10418]	0.456909
PET100	PET100 cytochrome c oxidase chaperone [Source:HGNC Symbol;Acc:HGNC:40038]	0.456839
AIM2	absent in melanoma 2 [Source:HGNC Symbol;Acc:HGNC:357]	0.456683
UTRN	utrophin [Source:HGNC Symbol;Acc:HGNC:12635]	0.456594
FAM3A	FAM3 metabolism regulating signaling molecule A [Source:HGNC Symbol;Acc:HGNC:13749]	0.456564
LINC01341	long intergenic non-protein coding RNA 1341 [Source:HGNC Symbol;Acc:HGNC:49457]	0.456526
RPS15AP11	ribosomal protein S15a pseudogene 11 [Source:HGNC Symbol;Acc:HGNC:36707]	0.456384
NCF2	neutrophil cytosolic factor 2 [Source:HGNC Symbol;Acc:HGNC:7661]	0.456251
ANK3	ankyrin 3 [Source:HGNC Symbol;Acc:HGNC:494]	0.456227
ERP44	endoplasmic reticulum protein 44 [Source:HGNC Symbol;Acc:HGNC:18311]	0.456211
RASGEF1B	RasGEF domain family member 1B [Source:HGNC Symbol;Acc:HGNC:24881]	0.456056
SIK2	salt inducible kinase 2 [Source:HGNC Symbol;Acc:HGNC:21680]	0.45569
PIGCP1	phosphatidylinositol glycan anchor biosynthesis class C pseudogene 1 [Source:HGNC Symbol;Acc:HGNC:8961]	0.455647
SLC35A3	solute carrier family 35 member A3 [Source:HGNC Symbol;Acc:HGNC:11023]	0.455379
TGOLN2	trans-golgi network protein 2 [Source:HGNC Symbol;Acc:HGNC:15450]	0.455284
ZPLD1	zona pellucida like domain containing 1 [Source:HGNC Symbol;Acc:HGNC:27022]	0.455259
RAB2A	RAB2A, member RAS oncogene family [Source:HGNC Symbol;Acc:HGNC:9763]	0.455253
OMA1	OMA1 zinc metallopeptidase [Source:HGNC Symbol;Acc:HGNC:29661]	0.455199
CSF1R	colony stimulating factor 1 receptor [Source:HGNC Symbol;Acc:HGNC:2433]	0.455105
C21orf91-OT1	C21orf91 overlapping transcript 1 [Source:HGNC Symbol;Acc:HGNC:16729]	0.454967
FOXJ2	forkhead box J2 [Source:HGNC Symbol;Acc:HGNC:24818]	0.454917
TLN2	talin 2 [Source:HGNC Symbol;Acc:HGNC:15447]	0.454706
FAM8A1	family with sequence similarity 8 member A1 [Source:HGNC Symbol;Acc:HGNC:16372]	0.454676
MINAR1	membrane integral NOTCH2 associated receptor 1 [Source:HGNC Symbol;Acc:HGNC:29172]	0.454563
KCNMB4	potassium calcium-activated channel subfamily M regulatory beta subunit 4 [Source:HGNC Symbol;Acc:HGNC:6289]	0.454401
OCIAD2	OCIA domain containing 2 [Source:HGNC Symbol;Acc:HGNC:28685]	0.454374
FGFRL1	fibroblast growth factor receptor like 1 [Source:HGNC Symbol;Acc:HGNC:3693]	0.454366
DUS4L-BCAP29	DUS4L-BCAP29 readthrough [Source:HGNC Symbol;Acc:HGNC:54422]	0.45429
DLGAP1-AS1	DLGAP1 antisense RNA 1 [Source:HGNC Symbol;Acc:HGNC:31676]	0.454121
MLH1	mutL homolog 1 [Source:HGNC Symbol;Acc:HGNC:7127]	0.453909
CHMP4BP1	charged multivesicular body protein 4B pseudogene 1 [Source:HGNC Symbol;Acc:HGNC:43616]	0.453857
AK4P1	adenylate kinase 4 pseudogene 1 [Source:HGNC Symbol;Acc:HGNC:364]	0.453768
GOLGA8UP	golgin A8 family member U, pseudogene [Source:HGNC Symbol;Acc:HGNC:44411]	0.453567
PRDX3P1	peroxiredoxin 3 pseudogene 1 [Source:HGNC Symbol;Acc:HGNC:39264]	0.45348
SRIP3	sorcin pseudogene 3 [Source:HGNC Symbol;Acc:HGNC:38735]	0.45327
PDGFRB	platelet derived growth factor receptor beta [Source:HGNC Symbol;Acc:HGNC:8804]	0.453205
STX8	syntaxin 8 [Source:HGNC Symbol;Acc:HGNC:11443]	0.453137
WNT1	Wnt family member 1 [Source:HGNC Symbol;Acc:HGNC:12774]	0.453053
BIN2P1	bridging integrator 2 pseudogene 1 [Source:HGNC Symbol;Acc:HGNC:43660]	0.452876
PATL1-DT	PATL1 divergent transcript [Source:HGNC Symbol;Acc:HGNC:55501]	0.452525
ORC6	origin recognition complex subunit 6 [Source:HGNC Symbol;Acc:HGNC:17151]	0.45248
ANKRD1	ankyrin repeat domain 1 [Source:HGNC Symbol;Acc:HGNC:15819]	0.452468
LINC03084	novel transcript	0.452447
SPRY1	sprouty RTK signaling antagonist 1 [Source:HGNC Symbol;Acc:HGNC:11269]	0.452396
TRA2B	transformer 2 beta homolog [Source:HGNC Symbol;Acc:HGNC:10781]	0.452153
ENTR1P1	ENTR1 pseudogene 1 [Source:HGNC Symbol;Acc:HGNC:29375]	0.452134
NFU1P1	NFU1 iron-sulfur cluster scaffold pseudogene 1 [Source:HGNC Symbol;Acc:HGNC:44553]	0.45213
SLC25A33	solute carrier family 25 member 33 [Source:HGNC Symbol;Acc:HGNC:29681]	0.452124
AFF1	ALF transcription elongation factor 1 [Source:HGNC Symbol;Acc:HGNC:7135]	0.452032
P4HA2	prolyl 4-hydroxylase subunit alpha 2 [Source:HGNC Symbol;Acc:HGNC:8547]	0.451921
MIS18A	MIS18 kinetochore protein A [Source:HGNC Symbol;Acc:HGNC:1286]	0.451564
CEP70	centrosomal protein 70 [Source:HGNC Symbol;Acc:HGNC:29972]	0.451442
BEX4	brain expressed X-linked 4 [Source:HGNC Symbol;Acc:HGNC:25475]	0.451432
ALG8	ALG8 alpha-1,3-glucosyltransferase [Source:HGNC Symbol;Acc:HGNC:23161]	0.45137
RPS6KC1	ribosomal protein S6 kinase C1 [Source:HGNC Symbol;Acc:HGNC:10439]	0.451339
RPL23AP43	ribosomal protein L23a pseudogene 43 [Source:HGNC Symbol;Acc:HGNC:35751]	0.451128
XKR6	XK related 6 [Source:HGNC Symbol;Acc:HGNC:27806]	0.45107
RPS21	ribosomal protein S21 [Source:HGNC Symbol;Acc:HGNC:10409]	0.450956
RHEB	Ras homolog, mTORC1 binding [Source:HGNC Symbol;Acc:HGNC:10011]	0.450584
METTL25	methyltransferase like 25 [Source:HGNC Symbol;Acc:HGNC:26228]	0.450284
CHD2	chromodomain helicase DNA binding protein 2 [Source:HGNC Symbol;Acc:HGNC:1917]	0.450204
CFAP54	cilia and flagella associated protein 54 [Source:HGNC Symbol;Acc:HGNC:26456]	0.450169
USP18	ubiquitin specific peptidase 18 [Source:HGNC Symbol;Acc:HGNC:12616]	0.450168
RPL38	ribosomal protein L38 [Source:HGNC Symbol;Acc:HGNC:10349]	0.450092
CYBRD1	cytochrome b reductase 1 [Source:HGNC Symbol;Acc:HGNC:20797]	0.449963
WBP11P1	WBP11 pseudogene 1 [Source:HGNC Symbol;Acc:HGNC:26250]	0.449908
KCNJ11	potassium inwardly rectifying channel subfamily J member 11 [Source:HGNC Symbol;Acc:HGNC:6257]	0.449828
TRMT112P6	tRNA methyltransferase subunit 11-2 pseudogene 6 [Source:HGNC Symbol;Acc:HGNC:44025]	0.449474
ZFX	zinc finger protein X-linked [Source:HGNC Symbol;Acc:HGNC:12869]	0.449441
HSBP1L1	heat shock factor binding protein 1 like 1 [Source:HGNC Symbol;Acc:HGNC:37243]	0.449411
TMEM165	transmembrane protein 165 [Source:HGNC Symbol;Acc:HGNC:30760]	0.449303
KCNMA1-AS1	KCNMA1 antisense RNA 1 [Source:HGNC Symbol;Acc:HGNC:51213]	0.449183
CCL5	C-C motif chemokine ligand 5 [Source:HGNC Symbol;Acc:HGNC:10632]	0.44916
USP53	ubiquitin specific peptidase 53 [Source:HGNC Symbol;Acc:HGNC:29255]	0.449047
OTUD4P1	OTUD4 pseudogene 1 [Source:HGNC Symbol;Acc:HGNC:33912]	0.449017
SKIL	SKI like proto-oncogene [Source:HGNC Symbol;Acc:HGNC:10897]	0.448948
ZFAND1	zinc finger AN1-type containing 1 [Source:HGNC Symbol;Acc:HGNC:25858]	0.448723
TBPL1P1	pseudogene similar to part of TBP-like 1 TBPL1	0.448669
SNHG6	small nucleolar RNA host gene 6 [Source:HGNC Symbol;Acc:HGNC:32965]	0.448585
LIFR	LIF receptor subunit alpha [Source:HGNC Symbol;Acc:HGNC:6597]	0.448363
PRR5	proline rich 5 [Source:HGNC Symbol;Acc:HGNC:31682]	0.448002
ASPN	asporin [Source:HGNC Symbol;Acc:HGNC:14872]	0.447965
RPL14	ribosomal protein L14 [Source:HGNC Symbol;Acc:HGNC:10305]	0.447897
ZNF286A	zinc finger protein 286A [Source:HGNC Symbol;Acc:HGNC:13501]	0.44789
CHEK2P2	CHEK2 pseudogene 2 [Source:HGNC Symbol;Acc:HGNC:43578]	0.447885
RPL36P8	ribosomal protein L36 pseudogene 8 [Source:HGNC Symbol;Acc:HGNC:36493]	0.447729
ACTR3	actin related protein 3 [Source:HGNC Symbol;Acc:HGNC:170]	0.447167
NT5DC3	5'-nucleotidase domain containing 3 [Source:HGNC Symbol;Acc:HGNC:30826]	0.447079
ISCA2	iron-sulfur cluster assembly 2 [Source:HGNC Symbol;Acc:HGNC:19857]	0.446908
CALHM6	calcium homeostasis modulator family member 6 [Source:HGNC Symbol;Acc:HGNC:33391]	0.446856
RNU6-212P	RNA, U6 small nuclear 212, pseudogene [Source:HGNC Symbol;Acc:HGNC:47175]	0.446599
SNX19P4	sorting nexin 19 pseudogene 4 [Source:HGNC Symbol;Acc:HGNC:41510]	0.44653
S100A10	S100 calcium binding protein A10 [Source:HGNC Symbol;Acc:HGNC:10487]	0.446506
ZNRD2	zinc ribbon domain containing 2 [Source:HGNC Symbol;Acc:HGNC:11328]	0.446335
RAD21P1	RAD21 pseudogene 1 [Source:HGNC Symbol;Acc:HGNC:55032]	0.446204
THEM4	thioesterase superfamily member 4 [Source:HGNC Symbol;Acc:HGNC:17947]	0.446093
RPL9P3	ribosomal protein L9 pseudogene 3 [Source:HGNC Symbol;Acc:HGNC:23555]	0.446016
COA8	cytochrome c oxidase assembly factor 8 [Source:HGNC Symbol;Acc:HGNC:20492]	0.445954
LINC02150	long intergenic non-protein coding RNA 2150 [Source:HGNC Symbol;Acc:HGNC:53012]	0.445925
EIF3EP4	eukaryotic translation initiation factor 3, subunit E, pseudogene	0.445673
ZFC3H1	zinc finger C3H1-type containing [Source:HGNC Symbol;Acc:HGNC:28328]	0.445599
MAPK10-AS1	MAPK10 antisense RNA 1 [Source:HGNC Symbol;Acc:HGNC:40359]	0.445422
GRPR	gastrin releasing peptide receptor [Source:HGNC Symbol;Acc:HGNC:4609]	0.445238
NCR3LG1	natural killer cell cytotoxicity receptor 3 ligand 1 [Source:HGNC Symbol;Acc:HGNC:42400]	0.445181
ZBTB39	zinc finger and BTB domain containing 39 [Source:HGNC Symbol;Acc:HGNC:29014]	0.44512
LRRC37B	leucine rich repeat containing 37B [Source:HGNC Symbol;Acc:HGNC:29070]	0.44506
TES	testin LIM domain protein [Source:HGNC Symbol;Acc:HGNC:14620]	0.445057
TPK1	thiamin pyrophosphokinase 1 [Source:HGNC Symbol;Acc:HGNC:17358]	0.444952
RPL11	ribosomal protein L11 [Source:HGNC Symbol;Acc:HGNC:10301]	0.444663
IL17RB	interleukin 17 receptor B [Source:HGNC Symbol;Acc:HGNC:18015]	0.444553
MYO1A	myosin IA [Source:HGNC Symbol;Acc:HGNC:7595]	0.444492
FAF1	Fas associated factor 1 [Source:HGNC Symbol;Acc:HGNC:3578]	0.444409
DDX3X	DEAD-box helicase 3 X-linked [Source:HGNC Symbol;Acc:HGNC:2745]	0.444217
STX16-NPEPL1	STX16-NPEPL1 readthrough (NMD candidate) [Source:HGNC Symbol;Acc:HGNC:41993]	0.444073
RFESD	Rieske Fe-S domain containing [Source:HGNC Symbol;Acc:HGNC:29587]	0.444043
SNRPCP2	small nuclear ribonucleoprotein polypeptide C pseudogene 2 [Source:HGNC Symbol;Acc:HGNC:49817]	0.444023
BBIP1	BBSome interacting protein 1 [Source:HGNC Symbol;Acc:HGNC:28093]	0.443865
PCAT6	prostate cancer associated transcript 6 [Source:HGNC Symbol;Acc:HGNC:43714]	0.443782
ZNF419	zinc finger protein 419 [Source:HGNC Symbol;Acc:HGNC:20648]	0.443741
FOXO4	forkhead box O4 [Source:HGNC Symbol;Acc:HGNC:7139]	0.443663
CRYBG3	crystallin beta-gamma domain containing 3 [Source:HGNC Symbol;Acc:HGNC:34427]	0.443646
EIF4BP3	eukaryotic translation initiation factor 4B pseudogene 3 [Source:HGNC Symbol;Acc:HGNC:37936]	0.443514
EEF1A1P10	eukaryotic translation elongation factor 1 alpha 1 pseudogene 10 [Source:HGNC Symbol;Acc:HGNC:3205]	0.443331
IP6K2	inositol hexakisphosphate kinase 2 [Source:HGNC Symbol;Acc:HGNC:17313]	0.443303
ALOX12-AS1	ALOX12 antisense RNA 1 [Source:HGNC Symbol;Acc:HGNC:51342]	0.443215
NCCRP1	NCCRP1, F-box associated domain containing [Source:HGNC Symbol;Acc:HGNC:33739]	0.443
SLC12A5	solute carrier family 12 member 5 [Source:HGNC Symbol;Acc:HGNC:13818]	0.442538
STK19	serine/threonine kinase 19 [Source:HGNC Symbol;Acc:HGNC:11398]	0.442498
WNK1	WNK lysine deficient protein kinase 1 [Source:HGNC Symbol;Acc:HGNC:14540]	0.442497
PPP2R3C	protein phosphatase 2 regulatory subunit B''gamma [Source:HGNC Symbol;Acc:HGNC:17485]	0.442496
ENSG00000227101	novel transcript	0.442483
AURKA	aurora kinase A [Source:HGNC Symbol;Acc:HGNC:11393]	0.441951
MTATP6P11	MT-ATP6 pseudogene 11 [Source:HGNC Symbol;Acc:HGNC:52057]	0.441782
EFCAB5	EF-hand calcium binding domain 5 [Source:HGNC Symbol;Acc:HGNC:24801]	0.4417
TMEM144	transmembrane protein 144 [Source:HGNC Symbol;Acc:HGNC:25633]	0.441616
PPP1R3E	protein phosphatase 1 regulatory subunit 3E [Source:HGNC Symbol;Acc:HGNC:14943]	0.441589
MSANTD4	Myb/SANT DNA binding domain containing 4 with coiled-coils [Source:HGNC Symbol;Acc:HGNC:29383]	0.441285
PMS1	PMS1 homolog 1, mismatch repair system component [Source:HGNC Symbol;Acc:HGNC:9121]	0.441157
SMC4	structural maintenance of chromosomes 4 [Source:HGNC Symbol;Acc:HGNC:14013]	0.441079
KMT2C	lysine methyltransferase 2C [Source:HGNC Symbol;Acc:HGNC:13726]	0.441007
AIDAP2	AIDA pseudogene 2 [Source:HGNC Symbol;Acc:HGNC:54664]	0.440991
LINC01353	long intergenic non-protein coding RNA 1353 [Source:HGNC Symbol;Acc:HGNC:50580]	0.440907
RPL8P3	ribosomal protein L8 (RPL8) pseudogene	0.440905
NET1	neuroepithelial cell transforming 1 [Source:HGNC Symbol;Acc:HGNC:14592]	0.440806
RPL13A	ribosomal protein L13a [Source:HGNC Symbol;Acc:HGNC:10304]	0.440797
KCNH8	potassium voltage-gated channel subfamily H member 8 [Source:HGNC Symbol;Acc:HGNC:18864]	0.440567
KAT2B	lysine acetyltransferase 2B [Source:HGNC Symbol;Acc:HGNC:8638]	0.440439
MIR2116	microRNA 2116 [Source:HGNC Symbol;Acc:HGNC:37310]	0.440214
NAP1L4P3	nucleosome assembly protein 1 like 4 pseudogene 3 [Source:HGNC Symbol;Acc:HGNC:39738]	0.440146
DPPA5P4	developmental pluripotency associated 5 pseudogene 4 [Source:HGNC Symbol;Acc:HGNC:49665]	0.440079
GUCY1B2	guanylate cyclase 1 soluble subunit beta 2 (pseudogene) [Source:HGNC Symbol;Acc:HGNC:4686]	0.440073
TSPYL1	TSPY like 1 [Source:HGNC Symbol;Acc:HGNC:12382]	0.439845
LAX1	lymphocyte transmembrane adaptor 1 [Source:HGNC Symbol;Acc:HGNC:26005]	0.439666
MIR222	microRNA 222 [Source:HGNC Symbol;Acc:HGNC:31602]	0.439435
SELENOTP1	selenoprotein T pseudogene 1 [Source:HGNC Symbol;Acc:HGNC:53722]	0.439432
TBC1D30	TBC1 domain family member 30 [Source:HGNC Symbol;Acc:HGNC:29164]	0.439392
UBE2D4	ubiquitin conjugating enzyme E2 D4 (putative) [Source:HGNC Symbol;Acc:HGNC:21647]	0.439135
ATP1A1	ATPase Na+/K+ transporting subunit alpha 1 [Source:HGNC Symbol;Acc:HGNC:799]	0.439118
DDX5	DEAD-box helicase 5 [Source:HGNC Symbol;Acc:HGNC:2746]	0.43904
FAM161A	FAM161 centrosomal protein A [Source:HGNC Symbol;Acc:HGNC:25808]	0.438777
RPL36AP16	ribosomal protein L36a pseudogene 16 [Source:HGNC Symbol;Acc:HGNC:36416]	0.438616
JAK2	Janus kinase 2 [Source:HGNC Symbol;Acc:HGNC:6192]	0.438533
RNF217-AS1	RNF217 antisense RNA 1 (head to head) [Source:HGNC Symbol;Acc:HGNC:50866]	0.438529
RFX5	regulatory factor X5 [Source:HGNC Symbol;Acc:HGNC:9986]	0.438386
RPL6P3	ribosomal protein L6 pseudogene 3 [Source:HGNC Symbol;Acc:HGNC:35925]	0.438305
ASAP2	ArfGAP with SH3 domain, ankyrin repeat and PH domain 2 [Source:HGNC Symbol;Acc:HGNC:2721]	0.438271
RPS24	ribosomal protein S24 [Source:HGNC Symbol;Acc:HGNC:10411]	0.438085
BAZ1A	bromodomain adjacent to zinc finger domain 1A [Source:HGNC Symbol;Acc:HGNC:960]	0.437978
NECAP1P2	NECAP endocytosis associated 1 pseudogene 2 [Source:HGNC Symbol;Acc:HGNC:43913]	0.437548
FAM185A	family with sequence similarity 185 member A [Source:HGNC Symbol;Acc:HGNC:22412]	0.437539
RPS29	ribosomal protein S29 [Source:HGNC Symbol;Acc:HGNC:10419]	0.437422
S100P	S100 calcium binding protein P [Source:HGNC Symbol;Acc:HGNC:10504]	0.437337
UBE2FP1	UBE2F pseudogene 1 [Source:HGNC Symbol;Acc:HGNC:44535]	0.437252
PPM1E	protein phosphatase, Mg2+/Mn2+ dependent 1E [Source:HGNC Symbol;Acc:HGNC:19322]	0.437248
LRRC19	leucine rich repeat containing 19 [Source:HGNC Symbol;Acc:HGNC:23379]	0.437227
GGN	gametogenetin [Source:HGNC Symbol;Acc:HGNC:18869]	0.43722
EEF1A1	eukaryotic translation elongation factor 1 alpha 1 [Source:HGNC Symbol;Acc:HGNC:3189]	0.436998
SGMS1-AS1	SGMS1 antisense RNA 1 [Source:HGNC Symbol;Acc:HGNC:49683]	0.43677
MYG1P1	MYG1 pseudogene 1 [Source:HGNC Symbol;Acc:HGNC:54725]	0.436551
NKRF	NFKB repressing factor [Source:HGNC Symbol;Acc:HGNC:19374]	0.436477
HIGD1A	HIG1 hypoxia inducible domain family member 1A [Source:HGNC Symbol;Acc:HGNC:29527]	0.436461
RNF13	ring finger protein 13 [Source:HGNC Symbol;Acc:HGNC:10057]	0.436399
RPS15AP30	ribosomal protein S15a pseudogene 30 [Source:HGNC Symbol;Acc:HGNC:35495]	0.436292
JPH4	junctophilin 4 [Source:HGNC Symbol;Acc:HGNC:20156]	0.436114
SV2A	synaptic vesicle glycoprotein 2A [Source:HGNC Symbol;Acc:HGNC:20566]	0.435915
SPRY2	sprouty RTK signaling antagonist 2 [Source:HGNC Symbol;Acc:HGNC:11270]	0.435866
DSTN	destrin, actin depolymerizing factor [Source:HGNC Symbol;Acc:HGNC:15750]	0.435706
MELK	maternal embryonic leucine zipper kinase [Source:HGNC Symbol;Acc:HGNC:16870]	0.435688
ZSCAN12	zinc finger and SCAN domain containing 12 [Source:HGNC Symbol;Acc:HGNC:13172]	0.435497
HNRNPKP2	heterogeneous nuclear ribonucleoprotein K pseudogene 2 [Source:HGNC Symbol;Acc:HGNC:42375]	0.435069
MIR4774	microRNA 4774 [Source:HGNC Symbol;Acc:HGNC:41873]	0.434996
ENSG00000236495	novel transcript, antisense to FAM107B	0.434965
DOC2A	double C2 domain alpha [Source:HGNC Symbol;Acc:HGNC:2985]	0.434842
ACOX3	acyl-CoA oxidase 3, pristanoyl [Source:HGNC Symbol;Acc:HGNC:121]	0.434781
SLC25A47	solute carrier family 25 member 47 [Source:HGNC Symbol;Acc:HGNC:20115]	0.434617
DENND4A	DENN domain containing 4A [Source:HGNC Symbol;Acc:HGNC:24321]	0.43461
ISG15	ISG15 ubiquitin like modifier [Source:HGNC Symbol;Acc:HGNC:4053]	0.434592
PPP4R2P6	protein phosphatase 4, regulatory subunit 2, pseudogene.	0.434548
WFS1	wolframin ER transmembrane glycoprotein [Source:HGNC Symbol;Acc:HGNC:12762]	0.434498
ADCY9	adenylate cyclase 9 [Source:HGNC Symbol;Acc:HGNC:240]	0.434158
WAKMAR2	wound and keratinocyte migration associated lncRNA 2 [Source:HGNC Symbol;Acc:HGNC:53754]	0.43402
TP53BP2	tumor protein p53 binding protein 2 [Source:HGNC Symbol;Acc:HGNC:12000]	0.43389
LINC02700	long intergenic non-protein coding RNA 2700 [Source:HGNC Symbol;Acc:HGNC:54214]	0.433778
NME9	NME/NM23 family member 9 [Source:HGNC Symbol;Acc:HGNC:21343]	0.433754
MIR4730	microRNA 4730 [Source:HGNC Symbol;Acc:HGNC:41880]	0.43362
ZNF493	zinc finger protein 493 [Source:HGNC Symbol;Acc:HGNC:23708]	0.433483
RPS6KL1	ribosomal protein S6 kinase like 1 [Source:HGNC Symbol;Acc:HGNC:20222]	0.433413
KIF28P	kinesin family member 28, pseudogene [Source:HGNC Symbol;Acc:HGNC:49205]	0.433353
TRPS1-AS1	TRPS1 antisense RNA 1 [Source:HGNC Symbol;Acc:HGNC:56224]	0.433316
BORCS7	BLOC-1 related complex subunit 7 [Source:HGNC Symbol;Acc:HGNC:23516]	0.433303
HSPD1P1	heat shock protein family D (Hsp60) member 1 pseudogene 1 [Source:HGNC Symbol;Acc:HGNC:35133]	0.433163
NFKB1	nuclear factor kappa B subunit 1 [Source:HGNC Symbol;Acc:HGNC:7794]	0.433126
RFLNB	refilin B [Source:HGNC Symbol;Acc:HGNC:28705]	0.432457
GPR83	G protein-coupled receptor 83 [Source:HGNC Symbol;Acc:HGNC:4523]	0.432451
LINC02236	long intergenic non-protein coding RNA 2236 [Source:HGNC Symbol;Acc:HGNC:53107]	0.432412
CSRP2P2	cysteine and glycine-rich protein 2 pseudogene	0.432316
PTPN11P1	protein tyrosine phosphatase, non-receptor type 11 (PTPN11) pseudogene	0.432289
RWDD4P1	RWD domain containing 4 pseudogene 1 [Source:HGNC Symbol;Acc:HGNC:23753]	0.43212
CNTF	ciliary neurotrophic factor [Source:HGNC Symbol;Acc:HGNC:2169]	0.432115
ALCAM	activated leukocyte cell adhesion molecule [Source:HGNC Symbol;Acc:HGNC:400]	0.431386
MUC12	mucin 12, cell surface associated [Source:HGNC Symbol;Acc:HGNC:7510]	0.431199
TRGJP1	T cell receptor gamma joining P1 [Source:HGNC Symbol;Acc:HGNC:12280]	0.431045
ZNF573	zinc finger protein 573 [Source:HGNC Symbol;Acc:HGNC:26420]	0.430942
WBP11	WW domain binding protein 11 [Source:HGNC Symbol;Acc:HGNC:16461]	0.430073
TPCN2	two pore segment channel 2 [Source:HGNC Symbol;Acc:HGNC:20820]	0.430051
ERVFRD-3	endogenous retrovirus group FRD member 3 [Source:HGNC Symbol;Acc:HGNC:49792]	0.429996
RANBP3L	RAN binding protein 3 like [Source:HGNC Symbol;Acc:HGNC:26353]	0.429898
RPL35A	ribosomal protein L35a [Source:HGNC Symbol;Acc:HGNC:10345]	0.429849
PHB1P21	PHB1 pseudogene 21 [Source:HGNC Symbol;Acc:HGNC:51554]	0.429814
DMTF1-AS1	DMTF1 antisense RNA 1 [Source:HGNC Symbol;Acc:HGNC:55864]	0.429575
RPL10P7	ribosomal protein L10 pseudogene 7 [Source:HGNC Symbol;Acc:HGNC:35974]	0.429551
HMCES	5-hydroxymethylcytosine binding, ES cell specific [Source:HGNC Symbol;Acc:HGNC:24446]	0.429488
RORB-AS1	RORB antisense RNA 1 [Source:HGNC Symbol;Acc:HGNC:49803]	0.429459
CASK	calcium/calmodulin dependent serine protein kinase [Source:HGNC Symbol;Acc:HGNC:1497]	0.429358
RIPK1	receptor interacting serine/threonine kinase 1 [Source:HGNC Symbol;Acc:HGNC:10019]	0.42924
SLAIN1	SLAIN motif family member 1 [Source:HGNC Symbol;Acc:HGNC:26387]	0.429212
LRRC4	leucine rich repeat containing 4 [Source:HGNC Symbol;Acc:HGNC:15586]	0.429201
PAK1	p21 (RAC1) activated kinase 1 [Source:HGNC Symbol;Acc:HGNC:8590]	0.428883
RBMXP2	RBMX pseudogene 2 [Source:HGNC Symbol;Acc:HGNC:23284]	0.428502
TAL1	TAL bHLH transcription factor 1, erythroid differentiation factor [Source:HGNC Symbol;Acc:HGNC:11556]	0.428393
FKRP	fukutin related protein [Source:HGNC Symbol;Acc:HGNC:17997]	0.428147
SLC25A39	solute carrier family 25 member 39 [Source:HGNC Symbol;Acc:HGNC:24279]	0.428051
C4orf33	chromosome 4 open reading frame 33 [Source:HGNC Symbol;Acc:HGNC:27025]	0.428024
PINLYP	phospholipase A2 inhibitor and LY6/PLAUR domain containing [Source:HGNC Symbol;Acc:HGNC:44206]	0.427851
TNFRSF10B	TNF receptor superfamily member 10b [Source:HGNC Symbol;Acc:HGNC:11905]	0.427849
GSTM3	glutathione S-transferase mu 3 [Source:HGNC Symbol;Acc:HGNC:4635]	0.427736
SMARCA2	SWI/SNF related, matrix associated, actin dependent regulator of chromatin, subfamily a, member 2 [Source:HGNC Symbol;Acc:HGNC:11098]	0.427736
SLC25A6P2	solute carrier family 25 member 6 pseudogene 2 [Source:HGNC Symbol;Acc:HGNC:43850]	0.427629
GLB1L	galactosidase beta 1 like [Source:HGNC Symbol;Acc:HGNC:28129]	0.427519
RPL10	ribosomal protein L10 [Source:HGNC Symbol;Acc:HGNC:10298]	0.427078
LDHB	lactate dehydrogenase B [Source:HGNC Symbol;Acc:HGNC:6541]	0.426916
SF3B1	splicing factor 3b subunit 1 [Source:HGNC Symbol;Acc:HGNC:10768]	0.426892
RPL36P9	ribosomal protein L36 pseudogene 9 [Source:HGNC Symbol;Acc:HGNC:36746]	0.426861
ENSG00000268403	novel transcript, antisense to ZNF143	0.42657
WDR82P1	WD repeat domain 82 pseudogene 1 [Source:HGNC Symbol;Acc:HGNC:32447]	0.426517
TRMO	tRNA methyltransferase O [Source:HGNC Symbol;Acc:HGNC:30967]	0.426257
MSR1	macrophage scavenger receptor 1 [Source:HGNC Symbol;Acc:HGNC:7376]	0.426102
MFGE8	milk fat globule EGF and factor V/VIII domain containing [Source:HGNC Symbol;Acc:HGNC:7036]	0.425888
LINC02595	long intergenic non-protein coding RNA 2595 [Source:HGNC Symbol;Acc:HGNC:53946]	0.425854
ZFHX3	zinc finger homeobox 3 [Source:HGNC Symbol;Acc:HGNC:777]	0.425558
EIF2A	eukaryotic translation initiation factor 2A [Source:HGNC Symbol;Acc:HGNC:3254]	0.425506
MTCO3P23	MT-CO3 pseudogene 23 [Source:HGNC Symbol;Acc:HGNC:52126]	0.42548
NELFE	negative elongation factor complex member E [Source:HGNC Symbol;Acc:HGNC:13974]	0.425454
PDGFC	platelet derived growth factor C [Source:HGNC Symbol;Acc:HGNC:8801]	0.424758
TMCC3	transmembrane and coiled-coil domain family 3 [Source:HGNC Symbol;Acc:HGNC:29199]	0.424599
MIR6503	microRNA 6503 [Source:HGNC Symbol;Acc:HGNC:49968]	0.424567
RPL19	ribosomal protein L19 [Source:HGNC Symbol;Acc:HGNC:10312]	0.424377
HSD17B7	hydroxysteroid 17-beta dehydrogenase 7 [Source:HGNC Symbol;Acc:HGNC:5215]	0.424252
CBR4	carbonyl reductase 4 [Source:HGNC Symbol;Acc:HGNC:25891]	0.424196
GTF3C6	general transcription factor IIIC subunit 6 [Source:HGNC Symbol;Acc:HGNC:20872]	0.424063
RPA3	replication protein A3 [Source:HGNC Symbol;Acc:HGNC:10291]	0.423723
RPL34	ribosomal protein L34 [Source:HGNC Symbol;Acc:HGNC:10340]	0.423712
TTC41P	tetratricopeptide repeat domain 41, pseudogene [Source:HGNC Symbol;Acc:HGNC:49210]	0.423527
RPS18	ribosomal protein S18 [Source:HGNC Symbol;Acc:HGNC:10401]	0.423485
UCK2	uridine-cytidine kinase 2 [Source:HGNC Symbol;Acc:HGNC:12562]	0.423391
CYSTM1	cysteine rich transmembrane module containing 1 [Source:HGNC Symbol;Acc:HGNC:30239]	0.423383
SHROOM4	shroom family member 4 [Source:HGNC Symbol;Acc:HGNC:29215]	0.423127
ATXN1L	ataxin 1 like [Source:HGNC Symbol;Acc:HGNC:33279]	0.42311
HNRNPCP6	heterogeneous nuclear ribonucleoprotein C pseudogene 6 [Source:HGNC Symbol;Acc:HGNC:48817]	0.423059
SLC25A17	solute carrier family 25 member 17 [Source:HGNC Symbol;Acc:HGNC:10987]	0.422974
BCAP31	B cell receptor associated protein 31 [Source:HGNC Symbol;Acc:HGNC:16695]	0.422883
GOLPH3-DT	GOLPH3 divergent transcript [Source:HGNC Symbol;Acc:HGNC:55231]	0.422844
MYOM1	myomesin 1 [Source:HGNC Symbol;Acc:HGNC:7613]	0.422794
CCL1	C-C motif chemokine ligand 1 [Source:HGNC Symbol;Acc:HGNC:10609]	0.422764
KIAA0825	KIAA0825 [Source:HGNC Symbol;Acc:HGNC:28532]	0.422619
MRE11P1	MRE11 homolog, double strand break repair nuclease pseudogene 1 [Source:HGNC Symbol;Acc:HGNC:7231]	0.422478
BLVRA	biliverdin reductase A [Source:HGNC Symbol;Acc:HGNC:1062]	0.422453
CTPS1	CTP synthase 1 [Source:HGNC Symbol;Acc:HGNC:2519]	0.422145
LINC02734	long intergenic non-protein coding RNA 2734 [Source:HGNC Symbol;Acc:HGNC:54251]	0.422131
FAM53C	family with sequence similarity 53 member C [Source:HGNC Symbol;Acc:HGNC:1336]	0.421849
CLCN3	chloride voltage-gated channel 3 [Source:HGNC Symbol;Acc:HGNC:2021]	0.421813
MACC1-AS1	MACC1 antisense RNA 1 [Source:HGNC Symbol;Acc:HGNC:41257]	0.421016
CASP4	caspase 4 [Source:HGNC Symbol;Acc:HGNC:1505]	0.420883
KY	kyphoscoliosis peptidase [Source:HGNC Symbol;Acc:HGNC:26576]	0.420749
RPL9P30	ribosomal protein L9 pseudogene 30 [Source:HGNC Symbol;Acc:HGNC:36316]	0.42069
C2CD6	C2 calcium dependent domain containing 6 [Source:HGNC Symbol;Acc:HGNC:14438]	0.420647
PDSS1P1	decaprenyl diphosphate synthase subunit 1 pseudogene 1 [Source:HGNC Symbol;Acc:HGNC:49740]	0.420635
BMS1P1	BMS1 pseudogene 1 [Source:HGNC Symbol;Acc:HGNC:23649]	0.42061
DNAJC25	DnaJ heat shock protein family (Hsp40) member C25 [Source:HGNC Symbol;Acc:HGNC:34187]	0.420383
CDK7P1	cyclin dependent kinase 7 pseudogene 1 [Source:HGNC Symbol;Acc:HGNC:18614]	0.42029
NUP107	nucleoporin 107 [Source:HGNC Symbol;Acc:HGNC:29914]	0.420266
BEX2	brain expressed X-linked 2 [Source:HGNC Symbol;Acc:HGNC:30933]	0.420203
ALDH1A3-AS1	ALDH1A3 antisense RNA 1 [Source:HGNC Symbol;Acc:HGNC:55416]	0.420141
FBXW11P1	F-box and WD repeat domain containing 11 pseudogene 1 [Source:HGNC Symbol;Acc:HGNC:1145]	0.420112
SESN3	sestrin 3 [Source:HGNC Symbol;Acc:HGNC:23060]	0.419799
XRN1	5'-3' exoribonuclease 1 [Source:HGNC Symbol;Acc:HGNC:30654]	0.419624
LINC03048	long intergenic non-protein coding RNA 3048 [Source:HGNC Symbol;Acc:HGNC:56272]	0.419192
HSPA12A	heat shock protein family A (Hsp70) member 12A [Source:HGNC Symbol;Acc:HGNC:19022]	0.419083
TOB1	transducer of ERBB2, 1 [Source:HGNC Symbol;Acc:HGNC:11979]	0.419081
SLC2A4RG	SLC2A4 regulator [Source:HGNC Symbol;Acc:HGNC:15930]	0.418952
GRAMD1B	GRAM domain containing 1B [Source:HGNC Symbol;Acc:HGNC:29214]	0.418684
UNC93B8	unc-93 homolog B8 (pseudogene) [Source:HGNC Symbol;Acc:HGNC:44037]	0.41849
ZNF653	zinc finger protein 653 [Source:HGNC Symbol;Acc:HGNC:25196]	0.418333
ENSG00000223027	novel transcript	0.418203
NEURL3	neuralized E3 ubiquitin protein ligase 3 [Source:HGNC Symbol;Acc:HGNC:25162]	0.418031
NSA2P4	NSA2 pseudogene 4 [Source:HGNC Symbol;Acc:HGNC:54583]	0.417939
RPL7AP70	ribosomal protein L7a pseudogene 70 [Source:HGNC Symbol;Acc:HGNC:36752]	0.417889
USP2-AS1	USP2 antisense RNA 1 [Source:HGNC Symbol;Acc:HGNC:48673]	0.417726
CALM2P1	calmodulin 2 pseudogene 1 [Source:HGNC Symbol;Acc:HGNC:1446]	0.417623
ZRANB1	zinc finger RANBP2-type containing 1 [Source:HGNC Symbol;Acc:HGNC:18224]	0.417309
GOLGA4-AS1	GOLGA4 antisense RNA 1 [Source:HGNC Symbol;Acc:HGNC:26469]	0.417169
ASXL2	ASXL transcriptional regulator 2 [Source:HGNC Symbol;Acc:HGNC:23805]	0.417036
CAPS2	calcyphosine 2 [Source:HGNC Symbol;Acc:HGNC:16471]	0.416985
RPS3AP29	RPS3A pseudogene 29 [Source:HGNC Symbol;Acc:HGNC:35531]	0.416827
PAK1IP1	PAK1 interacting protein 1 [Source:HGNC Symbol;Acc:HGNC:20882]	0.416564
RN7SL652P	RNA, 7SL, cytoplasmic 652, pseudogene [Source:HGNC Symbol;Acc:HGNC:46668]	0.416521
UBA52	ubiquitin A-52 residue ribosomal protein fusion product 1 [Source:HGNC Symbol;Acc:HGNC:12458]	0.416488
RPLP2	ribosomal protein lateral stalk subunit P2 [Source:HGNC Symbol;Acc:HGNC:10377]	0.416414
GAPLINC	gastric adenocarcinoma associated, positive CD44 regulator, long intergenic non-coding RNA [Source:HGNC Symbol;Acc:HGNC:51308]	0.415744
RPL26P36	ribosomal protein L26 pseudogene 36 [Source:HGNC Symbol;Acc:HGNC:36685]	0.41557
MIR4263	microRNA 4263 [Source:HGNC Symbol;Acc:HGNC:38365]	0.415548
MYL12BP1	MYL12B pseudogene 1 [Source:HGNC Symbol;Acc:HGNC:51649]	0.415542
MRPL35P4	mitochondrial ribosomal protein L35 pseudogene 4 [Source:HGNC Symbol;Acc:HGNC:29707]	0.415264
CCR12P	C-C motif chemokine receptor 12, pseudogene [Source:HGNC Symbol;Acc:HGNC:39812]	0.415253
GTF2B	general transcription factor IIB [Source:HGNC Symbol;Acc:HGNC:4648]	0.415209
C5orf58	chromosome 5 open reading frame 58 [Source:HGNC Symbol;Acc:HGNC:37272]	0.414956
ENSG00000237707	novel transcript	0.414949
ZC3H12C	zinc finger CCCH-type containing 12C [Source:HGNC Symbol;Acc:HGNC:29362]	0.414828
TXNDC8	thioredoxin domain containing 8 [Source:HGNC Symbol;Acc:HGNC:31454]	0.414679
NACA2	nascent polypeptide associated complex subunit alpha 2 [Source:HGNC Symbol;Acc:HGNC:23290]	0.414654
TXLNB	taxilin beta [Source:HGNC Symbol;Acc:HGNC:21617]	0.414557
HS3ST3B1	heparan sulfate-glucosamine 3-sulfotransferase 3B1 [Source:HGNC Symbol;Acc:HGNC:5198]	0.414378
APOO	apolipoprotein O [Source:HGNC Symbol;Acc:HGNC:28727]	0.41404
KMT2E	lysine methyltransferase 2E (inactive) [Source:HGNC Symbol;Acc:HGNC:18541]	0.414037
DYM-AS1	DYM antisense RNA 1 [Source:HGNC Symbol;Acc:HGNC:37046]	0.413826
ST8SIA6-AS1	ST8SIA6 antisense RNA 1 [Source:HGNC Symbol;Acc:HGNC:44880]	0.413612
MPHOSPH10P3	MPHOSPH10 pseudogene 3 [Source:HGNC Symbol;Acc:HGNC:55689]	0.413592
H3-5	H3.5 histone [Source:HGNC Symbol;Acc:HGNC:33164]	0.413557
RAD18	RAD18 E3 ubiquitin protein ligase [Source:HGNC Symbol;Acc:HGNC:18278]	0.413415
BRCA1	BRCA1 DNA repair associated [Source:HGNC Symbol;Acc:HGNC:1100]	0.413352
PTPRN2	protein tyrosine phosphatase receptor type N2 [Source:HGNC Symbol;Acc:HGNC:9677]	0.413286
CDC42P6	cell division cycle 42 pseudogene 6 [Source:HGNC Symbol;Acc:HGNC:44430]	0.413147
ENSG00000256442	novel transcript	0.413075
GYPE	glycophorin E (MNS blood group) [Source:HGNC Symbol;Acc:HGNC:4705]	0.412627
RNU6-908P	RNA, U6 small nuclear 908, pseudogene [Source:HGNC Symbol;Acc:HGNC:47871]	0.412577
MAB21L2	mab-21 like 2 [Source:HGNC Symbol;Acc:HGNC:6758]	0.412311
RAPGEF2	Rap guanine nucleotide exchange factor 2 [Source:HGNC Symbol;Acc:HGNC:16854]	0.412289
KCNJ1	potassium inwardly rectifying channel subfamily J member 1 [Source:HGNC Symbol;Acc:HGNC:6255]	0.412241
SLC46A3	solute carrier family 46 member 3 [Source:HGNC Symbol;Acc:HGNC:27501]	0.412197
GCA	grancalcin [Source:HGNC Symbol;Acc:HGNC:15990]	0.412162
PHLPP1	PH domain and leucine rich repeat protein phosphatase 1 [Source:HGNC Symbol;Acc:HGNC:20610]	0.412123
OMG	oligodendrocyte myelin glycoprotein [Source:HGNC Symbol;Acc:HGNC:8135]	0.412087
RMND1	required for meiotic nuclear division 1 homolog [Source:HGNC Symbol;Acc:HGNC:21176]	0.411827
ACBD3-AS1	ACBD3 antisense RNA 1 [Source:HGNC Symbol;Acc:HGNC:40701]	0.411759
INSL6	insulin like 6 [Source:HGNC Symbol;Acc:HGNC:6089]	0.411594
CD46P1	CD46 molecule pseudogene 1 [Source:HGNC Symbol;Acc:HGNC:6959]	0.411523
LTBP1	latent transforming growth factor beta binding protein 1 [Source:HGNC Symbol;Acc:HGNC:6714]	0.411383
EMILIN2	elastin microfibril interfacer 2 [Source:HGNC Symbol;Acc:HGNC:19881]	0.411222
HNRNPA1P49	heterogeneous nuclear ribonucleoprotein A1 pseudogene 49 [Source:HGNC Symbol;Acc:HGNC:48779]	0.411168
GOLGA8H	golgin A8 family member H [Source:HGNC Symbol;Acc:HGNC:37443]	0.411076
ANGPT2	angiopoietin 2 [Source:HGNC Symbol;Acc:HGNC:485]	0.410786
MIR548E	microRNA 548e [Source:HGNC Symbol;Acc:HGNC:35275]	0.410643
FABP5P9	fatty acid binding protein 5 pseudogene 9 [Source:HGNC Symbol;Acc:HGNC:31064]	0.410461
ATRN	attractin [Source:HGNC Symbol;Acc:HGNC:885]	0.410103
RPL7P48	ribosomal protein L7 pseudogene 48 [Source:HGNC Symbol;Acc:HGNC:35540]	0.410044
ITIH4	inter-alpha-trypsin inhibitor heavy chain 4 [Source:HGNC Symbol;Acc:HGNC:6169]	0.409836
MT-TI	mitochondrially encoded tRNA-Ile (AUU/C) [Source:HGNC Symbol;Acc:HGNC:7488]	0.409526
COL27A1	collagen type XXVII alpha 1 chain [Source:HGNC Symbol;Acc:HGNC:22986]	0.409488
LIMD1-AS1	LIMD1 antisense RNA 1 [Source:HGNC Symbol;Acc:HGNC:44107]	0.409416
MLLT10	MLLT10 histone lysine methyltransferase DOT1L cofactor [Source:HGNC Symbol;Acc:HGNC:16063]	0.409361
OASL2P	2'-5' oligoadenylate synthetase like 2, pseudogene [Source:HGNC Symbol;Acc:HGNC:53738]	0.409343
ZMPSTE24-DT	ZMPSTE24 divergent transcript [Source:HGNC Symbol;Acc:HGNC:55402]	0.409337
SARNP	SAP domain containing ribonucleoprotein [Source:HGNC Symbol;Acc:HGNC:24432]	0.409167
PKD2	polycystin 2, transient receptor potential cation channel [Source:HGNC Symbol;Acc:HGNC:9009]	0.409073
BLOC1S6P1	BLOC1S6 pseudogene 1 [Source:HGNC Symbol;Acc:HGNC:54899]	0.408904
TPM3P1	tropomyosin 3 pseudogene 1 [Source:HGNC Symbol;Acc:HGNC:16350]	0.40882
MIR155HG	MIR155 host gene [Source:HGNC Symbol;Acc:HGNC:35460]	0.408446
RIPK2	receptor interacting serine/threonine kinase 2 [Source:HGNC Symbol;Acc:HGNC:10020]	0.40835
PHACTR2	phosphatase and actin regulator 2 [Source:HGNC Symbol;Acc:HGNC:20956]	0.408289
TAF11	TATA-box binding protein associated factor 11 [Source:HGNC Symbol;Acc:HGNC:11544]	0.408272
NBEAP4	neurobeachin pseudogene 4 [Source:HGNC Symbol;Acc:HGNC:40009]	0.408222
ANO9	anoctamin 9 [Source:HGNC Symbol;Acc:HGNC:20679]	0.40801
LINC00106	long intergenic non-protein coding RNA 106 [Source:HGNC Symbol;Acc:HGNC:31843]	0.407974
RPL5P12	ribosomal protein L5 pseudogene 12 [Source:HGNC Symbol;Acc:HGNC:36221]	0.407917
DLEU2	deleted in lymphocytic leukemia 2 [Source:HGNC Symbol;Acc:HGNC:13748]	0.407769
ZNF331	zinc finger protein 331 [Source:HGNC Symbol;Acc:HGNC:15489]	0.407558
CRIM1-DT	CRIM1 divergent transcript [Source:HGNC Symbol;Acc:HGNC:54057]	0.407557
EGR3	early growth response 3 [Source:HGNC Symbol;Acc:HGNC:3240]	0.407555
CHEK1	checkpoint kinase 1 [Source:HGNC Symbol;Acc:HGNC:1925]	0.407547
CHD1	chromodomain helicase DNA binding protein 1 [Source:HGNC Symbol;Acc:HGNC:1915]	0.407537
ZNF19	zinc finger protein 19 [Source:HGNC Symbol;Acc:HGNC:12981]	0.407388
ENSG00000262999	novel transcript, antisense to a novel protein gene	0.407156
CDK10	cyclin dependent kinase 10 [Source:HGNC Symbol;Acc:HGNC:1770]	0.406937
ZNF322	zinc finger protein 322 [Source:HGNC Symbol;Acc:HGNC:23640]	0.406756
HSP90AA2P	heat shock protein 90 alpha family class A member 2, pseudogene [Source:HGNC Symbol;Acc:HGNC:5256]	0.406527
VANGL2	VANGL planar cell polarity protein 2 [Source:HGNC Symbol;Acc:HGNC:15511]	0.406527
PTGR1	prostaglandin reductase 1 [Source:HGNC Symbol;Acc:HGNC:18429]	0.406486
BZW1P2	basic leucine zipper and W2 domains 1 pseudogene 2 [Source:HGNC Symbol;Acc:HGNC:33954]	0.406478
SCARB2	scavenger receptor class B member 2 [Source:HGNC Symbol;Acc:HGNC:1665]	0.40644
ZNF133	zinc finger protein 133 [Source:HGNC Symbol;Acc:HGNC:12917]	0.406404
CENPT	centromere protein T [Source:HGNC Symbol;Acc:HGNC:25787]	0.406338
EFCAB13	EF-hand calcium binding domain 13 [Source:HGNC Symbol;Acc:HGNC:26864]	0.406295
PLCH1	phospholipase C eta 1 [Source:HGNC Symbol;Acc:HGNC:29185]	0.406116
LINC03082	novel transcript	0.405969
ZNF711	zinc finger protein 711 [Source:HGNC Symbol;Acc:HGNC:13128]	0.405752
KMT2E-AS1	KMT2E antisense RNA 1 [Source:HGNC Symbol;Acc:HGNC:40845]	0.405502
RPS14	ribosomal protein S14 [Source:HGNC Symbol;Acc:HGNC:10387]	0.405472
XYLT2	xylosyltransferase 2 [Source:HGNC Symbol;Acc:HGNC:15517]	0.405242
CHEK2	checkpoint kinase 2 [Source:HGNC Symbol;Acc:HGNC:16627]	0.405229
VPS13C-DT	VPS13C divergent transcript [Source:HGNC Symbol;Acc:HGNC:55425]	0.405159
MTND4LP7	MT-ND4L pseudogene 7 [Source:HGNC Symbol;Acc:HGNC:42241]	0.40514
PUS7	pseudouridine synthase 7 [Source:HGNC Symbol;Acc:HGNC:26033]	0.405073
MMP24	matrix metallopeptidase 24 [Source:HGNC Symbol;Acc:HGNC:7172]	0.404911
PIPSL	PIP5K1A and PSMD4 like (pseudogene) [Source:HGNC Symbol;Acc:HGNC:23733]	0.404879
RN7SL418P	RNA, 7SL, cytoplasmic 418, pseudogene [Source:HGNC Symbol;Acc:HGNC:46434]	0.404867
LAMP5	lysosomal associated membrane protein family member 5 [Source:HGNC Symbol;Acc:HGNC:16097]	0.404799
PKP2	plakophilin 2 [Source:HGNC Symbol;Acc:HGNC:9024]	0.404788
AGO3	argonaute RISC catalytic component 3 [Source:HGNC Symbol;Acc:HGNC:18421]	0.404618
PHYH	phytanoyl-CoA 2-hydroxylase [Source:HGNC Symbol;Acc:HGNC:8940]	0.404589
RPS26P42	ribosomal protein S26 pseudogene 42 [Source:HGNC Symbol;Acc:HGNC:36243]	0.404543
MT-TS2	mitochondrially encoded tRNA-Ser (AGU/C) 2 [Source:HGNC Symbol;Acc:HGNC:7498]	0.404523
IQGAP2	IQ motif containing GTPase activating protein 2 [Source:HGNC Symbol;Acc:HGNC:6111]	0.404493
TUBB	tubulin beta class I [Source:HGNC Symbol;Acc:HGNC:20778]	0.404456
QSOX1	quiescin sulfhydryl oxidase 1 [Source:HGNC Symbol;Acc:HGNC:9756]	0.404449
SENP6	SUMO specific peptidase 6 [Source:HGNC Symbol;Acc:HGNC:20944]	0.404425
RPS27AP16	RPS27A pseudogene 16 [Source:HGNC Symbol;Acc:HGNC:36855]	0.403616
TRPM1	transient receptor potential cation channel subfamily M member 1 [Source:HGNC Symbol;Acc:HGNC:7146]	0.403604
RPL4P6	ribosomal protein L4 pseudogene 6 [Source:HGNC Symbol;Acc:HGNC:35611]	0.403457
ELP1	elongator acetyltransferase complex subunit 1 [Source:HGNC Symbol;Acc:HGNC:5959]	0.403124
NCOA4P4	nuclear receptor coactivator 4 pseudogene 4 [Source:HGNC Symbol;Acc:HGNC:52405]	0.402868
MED18	mediator complex subunit 18 [Source:HGNC Symbol;Acc:HGNC:25944]	0.402838
RPL23AP65	ribosomal protein L23a pseudogene 65 [Source:HGNC Symbol;Acc:HGNC:36289]	0.402783
PABPC1	poly(A) binding protein cytoplasmic 1 [Source:HGNC Symbol;Acc:HGNC:8554]	0.402747
COL1A2	collagen type I alpha 2 chain [Source:HGNC Symbol;Acc:HGNC:2198]	0.402369
LINC03004	long intergenic non-protein coding RNA 3004 [Source:HGNC Symbol;Acc:HGNC:56128]	0.402357
ENSG00000286737	novel transcript	0.402244
SLC6A13	solute carrier family 6 member 13 [Source:HGNC Symbol;Acc:HGNC:11046]	0.402134
MAP3K9	mitogen-activated protein kinase kinase kinase 9 [Source:HGNC Symbol;Acc:HGNC:6861]	0.40212
ZAP70	zeta chain of T cell receptor associated protein kinase 70 [Source:HGNC Symbol;Acc:HGNC:12858]	0.402099
NUPR1	nuclear protein 1, transcriptional regulator [Source:HGNC Symbol;Acc:HGNC:29990]	0.401972
SLC7A5	solute carrier family 7 member 5 [Source:HGNC Symbol;Acc:HGNC:11063]	0.401961
CYRIA	CYFIP related Rac1 interactor A [Source:HGNC Symbol;Acc:HGNC:25373]	0.401571
HNRNPCP2	heterogeneous nuclear ribonucleoprotein C pseudogene 2 [Source:HGNC Symbol;Acc:HGNC:48814]	0.401566
AZI2	5-azacytidine induced 2 [Source:HGNC Symbol;Acc:HGNC:24002]	0.401447
ARMC8	armadillo repeat containing 8 [Source:HGNC Symbol;Acc:HGNC:24999]	0.401372
LAPTM4A-DT	LAPTM4A divergent transcript [Source:HGNC Symbol;Acc:HGNC:54382]	0.401346
KIF15	kinesin family member 15 [Source:HGNC Symbol;Acc:HGNC:17273]	0.401278
IDI1P1	IDI1 pseudogene 1 [Source:HGNC Symbol;Acc:HGNC:54666]	0.401235
PA2G4P4	proliferation-associated 2G4 pseudogene 4 [Source:HGNC Symbol;Acc:HGNC:32217]	0.401204
PALS1	protein associated with LIN7 1, MAGUK p55 family member [Source:HGNC Symbol;Acc:HGNC:18669]	0.40113
MIDEAS	mitotic deacetylase associated SANT domain protein [Source:HGNC Symbol;Acc:HGNC:19853]	0.400943
SCN9A	sodium voltage-gated channel alpha subunit 9 [Source:HGNC Symbol;Acc:HGNC:10597]	0.400868
YAP1	Yes1 associated transcriptional regulator [Source:HGNC Symbol;Acc:HGNC:16262]	0.400737
HOXA2	homeobox A2 [Source:HGNC Symbol;Acc:HGNC:5103]	0.400588
GTF2A1	general transcription factor IIA subunit 1 [Source:HGNC Symbol;Acc:HGNC:4646]	0.400497
LTA	lymphotoxin alpha [Source:HGNC Symbol;Acc:HGNC:6709]	0.400468
CEACAM1	CEA cell adhesion molecule 1 [Source:HGNC Symbol;Acc:HGNC:1814]	0.400413
SNORA70	small nucleolar RNA, H/ACA box 70 [Source:HGNC Symbol;Acc:HGNC:10231]	0.400272
DMAC1	distal membrane arm assembly component 1 [Source:HGNC Symbol;Acc:HGNC:30536]	0.400104
RICTOR	RPTOR independent companion of MTOR complex 2 [Source:HGNC Symbol;Acc:HGNC:28611]	0.400003
SRPK2P	SRSF protein kinase 2 pseudogene [Source:HGNC Symbol;Acc:HGNC:30303]	0.399939
ENSG00000250274	novel transcript	0.399906
SNORD1B	small nucleolar RNA, C/D box 1B [Source:HGNC Symbol;Acc:HGNC:32676]	0.399846
MTND5P14	MT-ND5 pseudogene 14 [Source:HGNC Symbol;Acc:HGNC:42276]	0.39982
P2RY1	purinergic receptor P2Y1 [Source:HGNC Symbol;Acc:HGNC:8539]	0.399779
CRKL	CRK like proto-oncogene, adaptor protein [Source:HGNC Symbol;Acc:HGNC:2363]	0.399676
EIF1	eukaryotic translation initiation factor 1 [Source:HGNC Symbol;Acc:HGNC:3249]	0.399571
RPL27A	ribosomal protein L27a [Source:HGNC Symbol;Acc:HGNC:10329]	0.399559
NHP2P1	NHP2 ribonucleoprotein pseudogene 1 [Source:HGNC Symbol;Acc:HGNC:23582]	0.399486
EXOC5P1	exocyst complex component 5 pseudogene 1 [Source:HGNC Symbol;Acc:HGNC:43870]	0.39944
RBMS2P1	RNA binding motif single stranded interacting protein 2 pseudogene 1 [Source:HGNC Symbol;Acc:HGNC:30994]	0.399432
THAP5P2	THAP domain containing 5. pseudogene	0.399372
RNU6-959P	RNA, U6 small nuclear 959, pseudogene [Source:HGNC Symbol;Acc:HGNC:47922]	0.399252
MMD	monocyte to macrophage differentiation associated [Source:HGNC Symbol;Acc:HGNC:7153]	0.39895
RNF13P1	ring finger protein 13 (RNF13) pseudogene	0.398886
CYTH4	cytohesin 4 [Source:HGNC Symbol;Acc:HGNC:9505]	0.39888
MIR34AHG	MIR34A host gene [Source:HGNC Symbol;Acc:HGNC:51913]	0.398775
NFYA	nuclear transcription factor Y subunit alpha [Source:HGNC Symbol;Acc:HGNC:7804]	0.398718
MMGT1	membrane magnesium transporter 1 [Source:HGNC Symbol;Acc:HGNC:28100]	0.398705
RIGI	RNA sensor RIG-I [Source:HGNC Symbol;Acc:HGNC:19102]	0.398688
DBIL5P	diazepam binding inhibitor-like 5, pseudogene [Source:HGNC Symbol;Acc:HGNC:38519]	0.398631
DSE	dermatan sulfate epimerase [Source:HGNC Symbol;Acc:HGNC:21144]	0.398602
DYRK4	dual specificity tyrosine phosphorylation regulated kinase 4 [Source:HGNC Symbol;Acc:HGNC:3095]	0.398602
TIPRL	TOR signaling pathway regulator [Source:HGNC Symbol;Acc:HGNC:30231]	0.398222
CD48	CD48 molecule [Source:HGNC Symbol;Acc:HGNC:1683]	0.398063
SSBL5P	small RNA binding exonuclease protection factor La like 5, pseudogene [Source:HGNC Symbol;Acc:HGNC:54986]	0.398022
SNRPF	small nuclear ribonucleoprotein polypeptide F [Source:HGNC Symbol;Acc:HGNC:11162]	0.398007
SPATA32	spermatogenesis associated 32 [Source:HGNC Symbol;Acc:HGNC:26349]	0.397317
TRMT44	tRNA methyltransferase 44 homolog [Source:HGNC Symbol;Acc:HGNC:26653]	0.39728
ERP29P1	endoplasmic reticulum lumenal protein 29 pseudogene 1 [Source:HGNC Symbol;Acc:HGNC:24625]	0.397233
PTOV1	PTOV1 extended AT-hook containing adaptor protein [Source:HGNC Symbol;Acc:HGNC:9632]	0.397231
RP2	RP2 activator of ARL3 GTPase [Source:HGNC Symbol;Acc:HGNC:10274]	0.397049
RN7SKP160	RN7SK pseudogene 160 [Source:HGNC Symbol;Acc:HGNC:45884]	0.396989
POLR3C	RNA polymerase III subunit C [Source:HGNC Symbol;Acc:HGNC:30076]	0.396574
TRIM44	tripartite motif containing 44 [Source:HGNC Symbol;Acc:HGNC:19016]	0.396509
MYOCOS	myocilin opposite strand [Source:HGNC Symbol;Acc:HGNC:53429]	0.396506
JPX	JPX transcript, XIST activator [Source:HGNC Symbol;Acc:HGNC:37191]	0.396375
LINC01572	long intergenic non-protein coding RNA 1572 [Source:HGNC Symbol;Acc:HGNC:51385]	0.396352
HNRNPA3P4	heterogeneous nuclear ribonucleoprotein A3 pseudogene 4 [Source:HGNC Symbol;Acc:HGNC:39773]	0.396328
TPMTP1	thiopurine S-methyltransferase pseudogene 1 [Source:HGNC Symbol;Acc:HGNC:17490]	0.396118
RPS15P5	ribosomal protein S15 pseudogene 5 [Source:HGNC Symbol;Acc:HGNC:35536]	0.39581
ARL6IP1P3	ADP ribosylation factor like GTPase 6 interacting protein 1 pseudogene 3 [Source:HGNC Symbol;Acc:HGNC:44972]	0.395628
R3HDML-AS1	R3HDML antisense RNA 1 [Source:HGNC Symbol;Acc:HGNC:55830]	0.395535
MYO1E	myosin IE [Source:HGNC Symbol;Acc:HGNC:7599]	0.395287
TMEM86A	transmembrane protein 86A [Source:HGNC Symbol;Acc:HGNC:26890]	0.395248
PBX3-DT	PBX3 divergent transcript [Source:HGNC Symbol;Acc:HGNC:24638]	0.395182
GNB4	G protein subunit beta 4 [Source:HGNC Symbol;Acc:HGNC:20731]	0.395146
COX6C	cytochrome c oxidase subunit 6C [Source:HGNC Symbol;Acc:HGNC:2285]	0.395112
DCAF17	DDB1 and CUL4 associated factor 17 [Source:HGNC Symbol;Acc:HGNC:25784]	0.395008
MAFG	MAF bZIP transcription factor G [Source:HGNC Symbol;Acc:HGNC:6781]	0.394916
INTS6L	integrator complex subunit 6 like [Source:HGNC Symbol;Acc:HGNC:27334]	0.394892
COX4I1	cytochrome c oxidase subunit 4I1 [Source:HGNC Symbol;Acc:HGNC:2265]	0.394634
MAPK12	mitogen-activated protein kinase 12 [Source:HGNC Symbol;Acc:HGNC:6874]	0.394577
SMYD3	SET and MYND domain containing 3 [Source:HGNC Symbol;Acc:HGNC:15513]	0.394317
RNU6-268P	RNA, U6 small nuclear 268, pseudogene [Source:HGNC Symbol;Acc:HGNC:47231]	0.394189
MITF	melanocyte inducing transcription factor [Source:HGNC Symbol;Acc:HGNC:7105]	0.394163
CSGALNACT1	chondroitin sulfate N-acetylgalactosaminyltransferase 1 [Source:HGNC Symbol;Acc:HGNC:24290]	0.393731
CCNA2	cyclin A2 [Source:HGNC Symbol;Acc:HGNC:1578]	0.393622
H3P36	H3 histone pseudogene 36 [Source:HGNC Symbol;Acc:HGNC:42030]	0.393601
TRA2A	transformer 2 alpha homolog [Source:HGNC Symbol;Acc:HGNC:16645]	0.393338
BTN3A1	butyrophilin subfamily 3 member A1 [Source:HGNC Symbol;Acc:HGNC:1138]	0.393254
ZBED5	zinc finger BED-type containing 5 [Source:HGNC Symbol;Acc:HGNC:30803]	0.393031
LYPLAL1-DT	LYPLAL1 divergent transcript [Source:HGNC Symbol;Acc:HGNC:50560]	0.392894
DCP2	decapping mRNA 2 [Source:HGNC Symbol;Acc:HGNC:24452]	0.392767
BTG2	BTG anti-proliferation factor 2 [Source:HGNC Symbol;Acc:HGNC:1131]	0.392766
SUMO1P3	SUMO1 pseudogene 3 [Source:HGNC Symbol;Acc:HGNC:33150]	0.392667
UBBP1	ubiquitin B pseudogene 1 [Source:HGNC Symbol;Acc:HGNC:12464]	0.39257
TTN-AS1	TTN antisense RNA 1 [Source:HGNC Symbol;Acc:HGNC:44124]	0.392455
EEF1A1P5	eukaryotic translation elongation factor 1 alpha 1 pseudogene 5 [Source:HGNC Symbol;Acc:HGNC:3200]	0.392383
TTC19	tetratricopeptide repeat domain 19 [Source:HGNC Symbol;Acc:HGNC:26006]	0.392294
TRGC1	T cell receptor gamma constant 1 [Source:HGNC Symbol;Acc:HGNC:12275]	0.392135
SETP1	SET pseudogene 1 [Source:HGNC Symbol;Acc:HGNC:19279]	0.392075
RPS19	ribosomal protein S19 [Source:HGNC Symbol;Acc:HGNC:10402]	0.392023
PTP4A1	protein tyrosine phosphatase 4A1 [Source:HGNC Symbol;Acc:HGNC:9634]	0.391948
RNU6-1301P	RNA, U6 small nuclear 1301, pseudogene [Source:HGNC Symbol;Acc:HGNC:48264]	0.391933
PLCG1-AS1	PLCG1 antisense RNA 1 [Source:HGNC Symbol;Acc:HGNC:40450]	0.391878
RN7SL338P	RNA, 7SL, cytoplasmic 338, pseudogene [Source:HGNC Symbol;Acc:HGNC:46354]	0.391759
SCPEP1	serine carboxypeptidase 1 [Source:HGNC Symbol;Acc:HGNC:29507]	0.391708
ZDHHC20P4	zinc finger DHHC-type containing 20 pseudogene 4 [Source:HGNC Symbol;Acc:HGNC:39776]	0.391667
ACO1	aconitase 1 [Source:HGNC Symbol;Acc:HGNC:117]	0.391666
MIR4308	microRNA 4308 [Source:HGNC Symbol;Acc:HGNC:38206]	0.391651
PARP8	poly(ADP-ribose) polymerase family member 8 [Source:HGNC Symbol;Acc:HGNC:26124]	0.391576
RNY4P9	RNY4 pseudogene 9 [Source:HGNC Symbol;Acc:HGNC:34058]	0.391429
LINC00205	long intergenic non-protein coding RNA 205 [Source:HGNC Symbol;Acc:HGNC:16420]	0.391319
ABCE1	ATP binding cassette subfamily E member 1 [Source:HGNC Symbol;Acc:HGNC:69]	0.391221
NAT8B	N-acetyltransferase 8B (putative, gene/pseudogene) [Source:HGNC Symbol;Acc:HGNC:30235]	0.391193
RPL17P34	ribosomal protein L17 pseudogene 34 [Source:HGNC Symbol;Acc:HGNC:36756]	0.391185
LRRK2-DT	LRRK2 divergent transcript [Source:HGNC Symbol;Acc:HGNC:40848]	0.391145
EIF4BP6	eukaryotic translation initiation factor 4B pseudogene 6 [Source:HGNC Symbol;Acc:HGNC:37939]	0.391117
ST7-AS1	ST7 antisense RNA 1 [Source:HGNC Symbol;Acc:HGNC:16000]	0.391043
STARD4-AS1	STARD4 antisense RNA 1 [Source:HGNC Symbol;Acc:HGNC:44117]	0.391007
USP32P3	ubiquitin specific peptidase 32 pseudogene 3 [Source:HGNC Symbol;Acc:HGNC:43576]	0.390816
RNU6-1322P	RNA, U6 small nuclear 1322, pseudogene [Source:HGNC Symbol;Acc:HGNC:48285]	0.390799
FFAR1	free fatty acid receptor 1 [Source:HGNC Symbol;Acc:HGNC:4498]	0.390469
SLC16A7	solute carrier family 16 member 7 [Source:HGNC Symbol;Acc:HGNC:10928]	0.390386
CEBPZOS	CEBPZ opposite strand [Source:HGNC Symbol;Acc:HGNC:49288]	0.390221
NUP98	nucleoporin 98 and 96 precursor [Source:HGNC Symbol;Acc:HGNC:8068]	0.390206
CROT	carnitine O-octanoyltransferase [Source:HGNC Symbol;Acc:HGNC:2366]	0.390105
HTRA3	HtrA serine peptidase 3 [Source:HGNC Symbol;Acc:HGNC:30406]	0.389983
SLA	Src like adaptor [Source:HGNC Symbol;Acc:HGNC:10902]	0.389541
DBF4P1	DBF4 zinc finger pseudogene 1 [Source:HGNC Symbol;Acc:HGNC:45059]	0.389477
LINC00882	long intergenic non-protein coding RNA 882 [Source:HGNC Symbol;Acc:HGNC:48568]	0.389241
TMEM219	transmembrane protein 219 [Source:HGNC Symbol;Acc:HGNC:25201]	0.389104
BTG2-DT	BTG2 divergent transcript [Source:HGNC Symbol;Acc:HGNC:49452]	0.388903
DNAJA1	DnaJ heat shock protein family (Hsp40) member A1 [Source:HGNC Symbol;Acc:HGNC:5229]	0.388851
LAMB1	laminin subunit beta 1 [Source:HGNC Symbol;Acc:HGNC:6486]	0.388508
ENC1	ectodermal-neural cortex 1 [Source:HGNC Symbol;Acc:HGNC:3345]	0.388431
RN7SL382P	RNA, 7SL, cytoplasmic 382, pseudogene [Source:HGNC Symbol;Acc:HGNC:46398]	0.38807
SPART-AS1	SPART antisense RNA 1 [Source:HGNC Symbol;Acc:HGNC:39933]	0.388046
CLIC4P2	chloride intracellular channel 4 pseudogene 2 [Source:HGNC Symbol;Acc:HGNC:49798]	0.387636
OR55B1P	olfactory receptor family 55 subfamily B member 1 pseudogene [Source:HGNC Symbol;Acc:HGNC:15241]	0.387636
CTRL	chymotrypsin like [Source:HGNC Symbol;Acc:HGNC:2524]	0.387635
RNU1-146P	RNA, U1 small nuclear 146, pseudogene [Source:HGNC Symbol;Acc:HGNC:48488]	0.387635
BTNL9	butyrophilin like 9 [Source:HGNC Symbol;Acc:HGNC:24176]	0.387635
ARID4B	AT-rich interaction domain 4B [Source:HGNC Symbol;Acc:HGNC:15550]	0.38759
RPL7P18	ribosomal protein L7 pseudogene 18 [Source:HGNC Symbol;Acc:HGNC:36949]	0.38757
RYBP	RING1 and YY1 binding protein [Source:HGNC Symbol;Acc:HGNC:10480]	0.387341
YBX1P2	Y-box binding protein 1 pseudogene 2 [Source:HGNC Symbol;Acc:HGNC:22635]	0.387323
NAP1L5	nucleosome assembly protein 1 like 5 [Source:HGNC Symbol;Acc:HGNC:19968]	0.387206
F8	coagulation factor VIII [Source:HGNC Symbol;Acc:HGNC:3546]	0.387196
RACK1	receptor for activated C kinase 1 [Source:HGNC Symbol;Acc:HGNC:4399]	0.387045
KLRF1	killer cell lectin like receptor F1 [Source:HGNC Symbol;Acc:HGNC:13342]	0.386996
HSPA8P16	heat shock protein family A (Hsp70) member 8 pseudogene 16 [Source:HGNC Symbol;Acc:HGNC:44931]	0.386815
LAGE3	L antigen family member 3 [Source:HGNC Symbol;Acc:HGNC:26058]	0.386705
RNU6-1024P	RNA, U6 small nuclear 1024, pseudogene [Source:HGNC Symbol;Acc:HGNC:47987]	0.386639
TSPOAP1-AS1	TSPOAP1, SUPT4H1 and RNF43 antisense RNA 1 [Source:HGNC Symbol;Acc:HGNC:44148]	0.386493
PTTG4P	pituitary tumor-transforming 4 pseudogene [Source:HGNC Symbol;Acc:HGNC:20055]	0.386375
FAAP24	FA core complex associated protein 24 [Source:HGNC Symbol;Acc:HGNC:28467]	0.386318
FNDC3A	fibronectin type III domain containing 3A [Source:HGNC Symbol;Acc:HGNC:20296]	0.38626
RPS7	ribosomal protein S7 [Source:HGNC Symbol;Acc:HGNC:10440]	0.38621
ZNF185	zinc finger protein 185 with LIM domain [Source:HGNC Symbol;Acc:HGNC:12976]	0.386195
HEATR9	HEAT repeat containing 9 [Source:HGNC Symbol;Acc:HGNC:26548]	0.386191
RNU6-492P	RNA, U6 small nuclear 492, pseudogene [Source:HGNC Symbol;Acc:HGNC:47455]	0.386152
GIPC2	GIPC PDZ domain containing family member 2 [Source:HGNC Symbol;Acc:HGNC:18177]	0.385944
USP12PX	USP12 pseudogene X-linked [Source:HGNC Symbol;Acc:HGNC:21410]	0.385844
SLU7	SLU7 homolog, splicing factor [Source:HGNC Symbol;Acc:HGNC:16939]	0.385835
MINDY1	MINDY lysine 48 deubiquitinase 1 [Source:HGNC Symbol;Acc:HGNC:25648]	0.385717
TEKT1	tektin 1 [Source:HGNC Symbol;Acc:HGNC:15534]	0.385687
DNAI2	dynein axonemal intermediate chain 2 [Source:HGNC Symbol;Acc:HGNC:18744]	0.385614
AKIRIN1P2	akirin 1 pseudogene 2 [Source:HGNC Symbol;Acc:HGNC:50797]	0.385568
EMB	embigin [Source:HGNC Symbol;Acc:HGNC:30465]	0.3853
SWT1	SWT1 RNA endoribonuclease homolog [Source:HGNC Symbol;Acc:HGNC:16785]	0.385145
COQ3	coenzyme Q3, methyltransferase [Source:HGNC Symbol;Acc:HGNC:18175]	0.385139
MIR5188	microRNA 5188 [Source:HGNC Symbol;Acc:HGNC:43502]	0.385025
C2orf69	chromosome 2 open reading frame 69 [Source:HGNC Symbol;Acc:HGNC:26799]	0.385003
PNISR	PNN interacting serine and arginine rich protein [Source:HGNC Symbol;Acc:HGNC:21222]	0.384775
TOR1AIP2	torsin 1A interacting protein 2 [Source:HGNC Symbol;Acc:HGNC:24055]	0.384766
MAN1A1	mannosidase alpha class 1A member 1 [Source:HGNC Symbol;Acc:HGNC:6821]	0.384764
FNBP4	formin binding protein 4 [Source:HGNC Symbol;Acc:HGNC:19752]	0.384543
CLN3	CLN3 lysosomal/endosomal transmembrane protein, battenin [Source:HGNC Symbol;Acc:HGNC:2074]	0.384461
DEFB1	defensin beta 1 [Source:HGNC Symbol;Acc:HGNC:2766]	0.384347
G3BP2	G3BP stress granule assembly factor 2 [Source:HGNC Symbol;Acc:HGNC:30291]	0.384088
SEPTIN7P2	septin 7 pseudogene 2 [Source:HGNC Symbol;Acc:HGNC:32339]	0.384035
EEF1A1P7	eukaryotic translation elongation factor 1 alpha 1 pseudogene 7 [Source:HGNC Symbol;Acc:HGNC:3202]	0.383869
TANC1	tetratricopeptide repeat, ankyrin repeat and coiled-coil containing 1 [Source:HGNC Symbol;Acc:HGNC:29364]	0.383422
CDC42EP3-AS1	novel transcript	0.383163
HLA-W	major histocompatibility complex, class I, W (pseudogene) [Source:HGNC Symbol;Acc:HGNC:23425]	0.38316
ABCC4	ATP binding cassette subfamily C member 4 [Source:HGNC Symbol;Acc:HGNC:55]	0.383026
BLM	BLM RecQ like helicase [Source:HGNC Symbol;Acc:HGNC:1058]	0.382807
CHIT1	chitinase 1 [Source:HGNC Symbol;Acc:HGNC:1936]	0.382781
FKBP5	FKBP prolyl isomerase 5 [Source:HGNC Symbol;Acc:HGNC:3721]	0.382676
PAXIP1-AS2	PAXIP1 antisense RNA 2 [Source:HGNC Symbol;Acc:HGNC:48958]	0.382457
SGO1	shugoshin 1 [Source:HGNC Symbol;Acc:HGNC:25088]	0.382393
SPINK6	serine peptidase inhibitor Kazal type 6 [Source:HGNC Symbol;Acc:HGNC:29486]	0.382389
RPL5P5	ribosomal protein L5 pseudogene 5 [Source:HGNC Symbol;Acc:HGNC:35564]	0.382272
VDAC2P5	VDAC2 pseudogene 5 [Source:HGNC Symbol;Acc:HGNC:54753]	0.382253
RSL1D1-DT	RSL1D1 divergent transcript [Source:HGNC Symbol;Acc:HGNC:55337]	0.382122
STIL	STIL centriolar assembly protein [Source:HGNC Symbol;Acc:HGNC:10879]	0.382032
LRIF1	ligand dependent nuclear receptor interacting factor 1 [Source:HGNC Symbol;Acc:HGNC:30299]	0.381983
STX5	syntaxin 5 [Source:HGNC Symbol;Acc:HGNC:11440]	0.381795
SUV39H1	SUV39H1 histone lysine methyltransferase [Source:HGNC Symbol;Acc:HGNC:11479]	0.381748
RNU6-509P	RNA, U6 small nuclear 509, pseudogene [Source:HGNC Symbol;Acc:HGNC:47472]	0.381669
FIS1	fission, mitochondrial 1 [Source:HGNC Symbol;Acc:HGNC:21689]	0.38166
SLC25A24	solute carrier family 25 member 24 [Source:HGNC Symbol;Acc:HGNC:20662]	0.381468
HDGFP1	heparin binding growth factor pseudogene 1 [Source:HGNC Symbol;Acc:HGNC:31836]	0.381413
TBXAS1	thromboxane A synthase 1 [Source:HGNC Symbol;Acc:HGNC:11609]	0.381385
MRGPRF	MAS related GPR family member F [Source:HGNC Symbol;Acc:HGNC:24828]	0.381281
SPN	sialophorin [Source:HGNC Symbol;Acc:HGNC:11249]	0.381138
ENSG00000212461	novel transcript	0.381091
GPR88	G protein-coupled receptor 88 [Source:HGNC Symbol;Acc:HGNC:4539]	0.381015
RAB9B	RAB9B, member RAS oncogene family [Source:HGNC Symbol;Acc:HGNC:14090]	0.380718
RAB20	RAB20, member RAS oncogene family [Source:HGNC Symbol;Acc:HGNC:18260]	0.380706
CDK1	cyclin dependent kinase 1 [Source:HGNC Symbol;Acc:HGNC:1722]	0.380644
[truncated: 15,712 more rows]
